# Supplementary material for: De novo assembly and functional annotation of Henbit (Lamium amplexicaule) transcriptome
Source: Front Genet. 2025 Oct 28;16:1612607. doi: 10.3389/fgene.2025.1612607 (PMC12599991; doi:10.3389/fgene.2025.1612607)
Supplement: Supplementary file 2 [file Table1.xlsx]

## Sheet: Sheet1
Supplementary Table 1: A comprehensive summary of the de novo transcriptome of Lamium amplexicaule, including annotation and expression values, as generated in this study.
ID	Count							TPM							Expression genes			DEGs values(m.value = logFC)								DEGs
ID	LA_Cont_1.Count	LA_Cont_2.Count	LA_Cont_3.Count	LA_heat_1.Count	LA_heat_2.Count	LA_salt_1.Count	LA_salt_2.Count	LA_Cont_1.TPM	LA_Cont_2.TPM	LA_Cont_3.TPM	LA_heat_1.TPM	LA_heat_2.TPM	LA_salt_1.TPM	LA_salt_2.TPM	EXP.Heat	EXP.Salt	EXP.Control	a.value_Salt.Control	m.value_Salt.Control	p.value_Salt.Control	q.value_Salt.Control	a.value_Heat.Control	m.value_Heat.Control	p.value_Heat.Control	q.value_Heat.Control	DEGs_Salt.Control	DEGs_Heat.Control
LA_000001	455.895	337.892	291.014	919.359	1568	1910.04	244.451	13.191	9.96501	6.41117	27.2901	41.5511	43.2559	4.93434	-	O	O	9.49165	2.75076	0.0120461	0.0706479	9.3739	1.67752	0.00318033	0.0607925	-	-
LA_000002	634.137	1049.49	351.914	1275.6	1698.38	1517.42	1189.84	17.0042	28.6704	7.16023	35.0481	41.7032	31.7919	22.2387	-	O	O	10.1868	2.21714	0.0103187	0.0636107	9.99179	0.992096	0.11404	0.265602	-	-
LA_000003	185.224	258.691	293.135	622.099	892.748	487.839	465.656	6.04667	8.61485	7.33039	20.8791	26.6982	12.5029	10.6211	-	O	O	8.68558	2.23691	0.00408016	0.0332604	8.7464	1.52577	0.00625544	0.0729719	Up	-
LA_000008	85.71	188.927	78.575	216.318	229.738	61.9	73.473	1.07504	2.40645	0.730902	2.75749	2.63609	0.599617	0.638602	-	O	O	6.7795	0.447879	0.637889	0.726914	7.36957	0.794846	0.240341	0.41464	-	-
LA_000009	2.438	6.771	0	36.777	27.309	0	0	0.038801	0.109495	0	0.59592	0.397643	0	0	-	-	-	NA	NA	NA	NA	3.37868	3.22916	0.0616169	0.190392	-	-
LA_000010	899.953	759.372	677.06	268.707	661.686	152.767	69.278	16.2748	13.9632	9.1609	4.95427	10.9509	2.14324	0.870137	-	O	O	8.43797	-1.57678	0.031246	0.121828	9.20732	-0.874806	0.0841461	0.224547	-	-
LA_000011	3312.45	2627.98	2295.03	1315.12	3205.58	1693.51	1374.28	42.6749	34.3854	21.9398	17.2228	37.7814	16.8549	12.2707	-	O	O	11.2604	0.435636	0.347207	0.455942	11.2562	-0.409974	0.350139	0.522148	-	-
LA_000012	7.156	120.449	96.065	93.746	270.58	56.695	0	0.075864	1.29625	0.753002	1.00898	2.62395	0.463484	0	-	O	O	5.73871	-0.3114	0.888041	0.922347	6.85788	1.09989	0.346753	0.519126	-	-
LA_000013	0	25.179	0	120.965	110.939	0	18.644	0	0.262974	0	1.26337	1.04413	0	0.132812	-	-	-	NA	NA	NA	NA	5.05441	3.55884	0.0934326	0.237769	-	-
LA_000015	2054.89	1486.84	4577.23	1875.29	4314.4	1740.33	1009.75	49.1977	36.2429	82.7672	45.9289	94.5698	32.4792	16.8307	-	O	O	11.1391	0.314992	0.598499	0.692925	11.4529	0.110374	0.839498	0.902189	-	-
LA_000017	41.857	22.412	24.79	177.371	183.988	57.043	17.881	0.401462	0.218157	0.175514	1.72606	1.61403	0.421533	0.118698	-	O	O	5.27691	1.56619	0.223321	0.323454	6.18913	2.55153	0.00337637	0.0617016	-	-
LA_000018	3.831	53.708	0	135.404	136.869	20.232	58.452	0.049599	0.7063	0	1.78228	1.62131	0.202388	0.524563	-	O	O	5.15731	2.23928	0.320632	0.428719	5.75544	2.60588	0.16114	0.325277	-	-
LA_000019	20.467	7.491	12.095	39.774	35.363	10.716	0	0.42815	0.159435	0.190164	0.849646	0.67712	0.174301	0	-	-	O	3.25145	-0.143802	0.981992	0.987704	4.47678	1.46665	0.116754	0.269258	-	-
LA_000020	331.034	206.844	447.265	172.17	438.842	22.284	35	8.33573	5.30441	8.52323	4.43813	10.1179	0.437853	0.613897	-	O	O	6.86487	-2.16544	0.0304515	0.120373	8.2631	-0.203868	0.695498	0.804253	-	-
LA_000021	323.627	254.447	349.601	92.527	184.541	13.729	28	12.0838	9.70205	10.0768	3.56157	6.31431	0.404007	0.73189	-	O	O	6.61055	-2.53719	0.0196438	0.0982901	7.66634	-1.26108	0.0276908	0.128951	-	-
LA_000022	2	0	0	0	0	1314.92	5101.65	0.040536	0	0	0	0	20.7122	71.8788	-	O	-	5.79696	13.6878	5.65785e-05	0.00282044	NA	NA	NA	NA	Up	-
LA_000025	23.534	28.399	27.276	52.458	73.619	0	4.033	0.490438	0.602119	0.427162	1.11632	1.4043	0	0.058444	-	-	O	3.20595	-2.29178	0.333776	0.442181	5.34651	1.15514	0.118119	0.271144	-	-
LA_000026	0	37.326	0	0	50.069	2.668	13.091	0	0.528534	0	0	0.638529	0.028757	0.126524	-	-	O	3.70498	0.552203	0.839974	0.886891	4.15381	0.621736	0.798245	0.875297	-	-
LA_000027	1899.76	874.638	1921.72	433.133	913.307	288.899	227.247	30.935	14.4756	23.3458	7.18342	13.6087	3.64424	2.56816	-	O	O	9.54977	-1.29038	0.0436005	0.140598	9.9632	-1.30043	0.024825	0.123039	-	-
LA_000028	97.32	18.776	68.901	56.056	6.531	0	0	1.31832	0.258348	0.693288	0.772179	0.080935	0	0	-	-	O	-0.674153	-5.8597	0.0182172	0.0934899	5.4872	-0.879382	0.46327	0.623887	-	-
LA_000030	486.278	438.628	441.249	272.681	399.19	48.299	63.738	6.8604	6.28649	4.6282	3.91326	5.15262	0.526929	0.623519	-	O	O	7.59432	-1.71272	0.032934	0.124499	8.60178	-0.533637	0.176452	0.343441	-	-
LA_000032	246.747	256.945	345.873	122.966	315.901	47.362	82.049	7.36111	7.81458	7.86781	3.76537	8.63163	1.1067	1.70824	-	O	O	7.36182	-0.794823	0.303594	0.410725	7.9297	-0.492862	0.345629	0.518096	-	-
LA_000033	0	6.493	8.014	45.182	37.227	9.195	1.929	0	0.195192	0.180098	1.36735	1.00545	0.212325	0.039702	-	-	-	NA	NA	NA	NA	3.84229	3.01298	0.0616178	0.190392	-	-
LA_000035	3.104	3.164	6.142	21.023	34.857	8.618	3.115	0.084587	0.087845	0.127104	0.5872	0.869875	0.183569	0.059178	-	-	-	NA	NA	NA	NA	3.40145	2.67404	0.0263268	0.126221	-	-
LA_000036	7.838	25.171	358.041	148.539	205.56	11.121	20.729	0.179708	0.587452	6.18989	3.48186	4.31466	0.1986	0.330747	-	O	O	5.75727	-1.62144	0.387285	0.496195	7.19753	0.434783	0.760747	0.849785	-	-
LA_000037	15.986	22.35	30.895	140.418	156.716	26.673	0	0.291844	0.414887	0.422115	2.61381	2.61831	0.377812	0	-	O	O	4.32098	0.348381	0.854668	0.897946	5.87006	2.61449	0.00389432	0.0642533	-	-
LA_000038	288.098	219.883	148.347	320.002	330.334	23.692	93.015	2.83464	2.19574	1.07787	3.19502	2.97282	0.17964	0.633491	-	O	O	7.12933	-0.537556	0.580853	0.677415	8.06515	0.495702	0.31617	0.490835	-	-
LA_000040	31.95	3.825	71.365	149.56	241.797	25.73	9.834	0.441194	0.053654	0.732319	2.10049	3.05482	0.274687	0.094153	-	-	O	4.84627	0.300472	0.841911	0.888376	6.33044	2.43573	0.0465149	0.164638	-	-
LA_000041	972.848	918.661	1663.81	828.954	1360.72	486.088	556.496	9.36347	8.97343	11.8216	8.09528	11.9787	3.60477	3.70721	-	O	O	9.87894	0.134136	0.793629	0.852154	10.1299	-0.197031	0.610382	0.741068	-	-
LA_000042	34.342	18.795	9.096	107.147	73.58	19.81	33.543	0.517957	0.288044	0.102154	1.64479	1.01541	0.231232	0.350941	-	O	O	4.83828	1.69263	0.240814	0.342889	5.45358	2.08155	0.0362089	0.146414	-	-
LA_000043	11.392	0	5.298	29.676	12.728	0	3.296	0.285174	0	0.100352	0.760438	0.291732	0	0.057464	-	-	-	NA	NA	NA	NA	3.43219	2.00102	0.206134	0.37725	-	-
LA_000044	59.569	51.922	69.531	25.741	20.59	0	12.765	1.5069	1.33769	1.33136	0.666637	0.476921	0	0.224943	-	-	O	4.62361	-1.80257	0.371065	0.480112	5.2312	-1.42231	0.0751366	0.21064	-	-
LA_000045	126.393	203.273	125.758	77.427	252.36	35.401	69.839	3.47402	5.69292	2.62563	2.18147	6.352	0.76068	1.33836	-	O	O	6.78671	-0.224526	0.804358	0.860461	7.28661	-0.0586219	0.927985	0.957417	-	-
LA_000046	3.776	50.699	23.828	11.184	11.608	54.771	0	0.099513	1.36112	0.476145	0.301931	0.280124	1.12744	0	-	O	O	4.97117	1.12406	0.605553	0.699063	4.15058	-1.34512	0.317897	0.492487	-	-
LA_000047	136.497	23.516	240.486	143.463	104.733	52.21	186.982	2.5852	0.452947	3.41247	2.77157	1.81544	0.767658	2.46046	-	O	O	7.24868	1.28594	0.282299	0.388065	6.9854	-0.0751388	0.932478	0.960399	-	-
LA_000048	7.298	0	0	67.826	20.87	0	0	0.150288	0	0	1.42613	0.393407	0	0	-	-	-	NA	NA	NA	NA	3.3817	4.26699	0.0444606	0.160713	-	-
LA_000049	215.85	136.002	358.079	117.63	276.929	0	140.857	3.89612	2.49605	4.83559	2.16469	4.57455	0	1.76582	-	O	O	7.32777	-0.282955	0.875449	0.913254	7.71064	-0.351053	0.547935	0.693119	-	-
LA_000050	221.886	150.654	123.164	53.821	140.279	37.62	160.577	4.78748	3.30773	1.99943	1.18632	2.7706	0.631511	2.40977	-	O	O	7.30645	0.643499	0.495791	0.600222	6.95469	-0.898563	0.174901	0.34168	-	-
LA_000051	5.768	53.087	39.241	113.292	112.577	84.842	90.231	0.095921	0.897314	0.487092	1.91913	1.71305	1.09321	1.04148	-	O	O	6.03649	2.6602	0.0597581	0.164476	5.95517	1.66973	0.122158	0.276674	-	-
LA_000052	952.888	1416.45	2808.72	996.092	1849.75	33.975	83.757	7.53225	11.3587	16.3454	7.98119	13.372	0.206636	0.457922	-	O	O	8.60342	-3.50763	0.00443979	0.0353952	10.5868	-0.371341	0.486927	0.643264	Down	-
LA_000053	4.359	18.013	18.218	92.018	51.097	14.213	9.784	0.122535	0.515979	0.389386	2.65226	1.31536	0.31248	0.191794	-	O	O	3.938	1.06031	0.543433	0.644374	4.99703	2.34953	0.0400434	0.153146	-	-
LA_000054	115.566	105.087	31.128	584.771	445.989	301.159	57.955	0.929954	0.857908	0.184456	4.77023	3.28217	1.86486	0.32258	-	O	O	7.16791	2.25847	0.0570901	0.160422	7.72861	2.54069	0.0080906	0.0796448	-	-
LA_000056	9.251	2.882	7.361	66.327	31.31	18.017	4.695	0.483494	0.154324	0.304419	3.60422	1.501	0.751327	0.172821	-	O	-	3.30051	2.05547	0.312804	0.420402	4.16126	2.93798	0.016215	0.102505	-	-
LA_000057	17.658	37.982	22.544	751.817	685.894	100.8	106.902	0.141208	0.308137	0.132744	6.09444	5.01619	0.620261	0.591295	-	O	O	5.98978	3.24633	0.0113413	0.0678956	7.12462	4.68351	0.000109028	0.0455578	-	Up
LA_000058	51.227	60.086	13.421	89.276	155.988	7.948	0	0.622609	0.741561	0.120903	1.10252	1.73435	0.074587	0	-	-	O	3.89524	-2.29359	0.311702	0.419169	6.1649	1.40781	0.125602	0.281188	-	-
LA_000059	3944.39	4398.55	6385.65	3073.06	5196.22	942.131	785.194	37.2458	42.1503	44.4999	29.4397	44.8776	6.85355	5.13139	-	O	O	11.2625	-1.22215	0.0357068	0.128793	12.1183	-0.343739	0.358399	0.529841	-	-
LA_000060	0	0	64.584	381.139	130.271	37.869	25.183	0	0	0.316975	2.57869	0.795691	0.194429	0.116283	-	-	O	4.90502	1.90874	0.45334	0.560331	6.19985	3.67513	0.107369	0.256272	-	-
LA_000061	1160.92	2029.66	1765.72	1058.15	1657.73	552.981	730.196	9.39504	16.6641	10.5233	8.68105	12.2692	3.44381	4.08749	-	O	O	10.294	-0.0766689	0.887211	0.921726	10.547	-0.403226	0.347802	0.520056	-	-
LA_000063	3231.78	2775.52	3828.28	3203.46	3142	2475.59	1608.49	25.8492	22.5218	22.5464	25.9736	22.9833	15.2365	8.89872	-	O	O	11.5812	0.587701	0.205791	0.304898	11.654	-0.10167	0.738308	0.83455	-	-
LA_000068	0	2	0	1	0	2017.72	6349.51	0	0.021144	0	0.010572	0	16.2021	45.7862	-	O	-	6.11033	13.8071	4.94642e-05	0.00277206	NA	NA	NA	NA	Up	-
LA_000070	0	0	0	419.269	131.475	104.349	54.661	0	0	0	3.91598	1.10719	0.740037	0.348287	-	O	-	-0.674153	9.60546	0.00258615	0.023976	-0.884071	10.0455	0.000810052	0.0501669	Up	-
LA_000071	26.156	34.778	23.042	92.103	90.459	0	0	0.22284	0.300634	0.144668	0.79567	0.704844	0	0	-	-	O	-0.674153	-4.80462	0.0497962	0.149887	5.67637	1.61481	0.041081	0.154815	-	-
LA_000072	211.276	79.325	74.305	73.495	363.658	0	61.409	1.98284	0.755507	0.514608	0.699756	3.12158	0	0.398861	-	O	O	6.25454	-0.531903	0.773297	0.836742	7.2926	0.701863	0.397174	0.565725	-	-
LA_000073	9.84	64.809	37.897	0	0	0	0	0.101963	0.681631	0.290216	0	0	0	0	-	-	O	-0.674153	-5.26729	0.0397197	0.134968	-0.884071	-6.7891	0.00625255	0.0729657	-	-
LA_000074	73.437	65.554	42.096	220.515	180.182	25.643	12.845	0.661125	0.598853	0.279486	2.01355	1.48358	0.177779	0.080018	-	-	O	5.33752	-0.419581	0.738261	0.809366	6.79852	1.66497	0.0213216	0.115081	-	-
LA_000075	628.197	493.923	528.629	525.604	665.796	383.014	180.739	6.67104	5.32434	4.15062	5.66646	6.46725	3.13641	1.32899	-	O	O	8.85718	0.278396	0.608145	0.701333	9.15395	0.0354343	0.913366	0.948474	-	-
LA_000076	69.211	42.01	43.249	11.279	15.658	6	3	2.92527	1.81524	1.42266	0.492836	0.606648	0.200681	0.088945	-	-	O	4.16243	-2.26246	0.165407	0.277527	4.70555	-2.0147	0.0340555	0.142177	-	-
LA_000077	259.73	222.141	208.309	308.04	408.372	111.804	104.552	12.8913	11.2904	8.14609	15.8738	18.5894	4.41821	3.65121	-	O	O	7.56442	0.196612	0.759007	0.825793	8.15948	0.55027	0.192564	0.362148	-	-
LA_000078	18.759	24.05	3.427	156.279	74.231	21.58	16.121	0.161182	0.209666	0.021698	1.3616	0.583313	0.142741	0.095831	-	-	-	NA	NA	NA	NA	5.45431	2.82979	0.0281149	0.129837	-	-
LA_000079	82.254	65.052	72.85	285.653	182.673	95.424	116.86	0.977766	0.785178	0.641564	3.44972	1.98641	0.875583	0.962355	-	O	O	6.73252	1.8444	0.0490091	0.1486	7.05067	1.64441	0.0158092	0.101313	-	-
LA_000080	2171.29	1860.47	2417.24	2213.58	2897.3	1065.18	971.445	27.7776	24.1724	22.9433	28.785	33.9091	10.5265	8.61292	-	O	O	10.788	0.215307	0.618447	0.710277	11.1841	0.172355	0.553375	0.697534	-	-
LA_000081	45.247	53.821	38.092	455.087	246.024	54.876	19.495	0.349398	0.42161	0.216492	3.56177	1.73741	0.325998	0.104114	-	O	O	5.60509	0.902747	0.440383	0.547847	7.01867	2.89462	0.00178311	0.0546671	-	-
LA_000082	0	0	0	68.599	43.557	0	10.208	0	0	0	0.857269	0.49003	0	0.086986	-	-	-	NA	NA	NA	NA	-0.884071	7.70818	0.00252079	0.057755	-	-
LA_000083	27.535	36.683	11.805	311.938	121.803	74.754	22.992	0.343459	0.464662	0.109191	3.9543	1.38989	0.720098	0.198732	-	O	O	5.38489	2.11534	0.124681	0.243619	6.26904	3.04713	0.008125	0.0798021	-	-
LA_000084	4007.6	3065.99	4720.73	4610.49	4760.11	1244.46	2231.96	84.3386	65.6499	74.6837	99.0902	91.6958	20.3665	32.6625	-	O	O	11.6288	0.170906	0.746139	0.81566	12.0614	0.200962	0.518691	0.669118	-	-
LA_000085	21.545	59.109	17.03	363.194	253.157	33.841	10.066	0.253287	0.705567	0.148295	4.33753	2.72252	0.307068	0.081977	-	O	O	5.00281	0.566673	0.692332	0.772248	6.69958	3.12742	0.00568037	0.0708507	-	-
LA_000086	218.624	150.906	161.385	54.156	124.555	50.703	24.222	2.98783	2.09493	1.63863	0.752685	1.55737	0.535655	0.229498	-	O	O	6.58167	-0.992068	0.274132	0.379583	6.94519	-1.10245	0.0837043	0.223861	-	-
LA_000087	187.331	101.472	469.265	492.536	359.178	62.983	126.716	13.3662	7.44944	27.3314	36.9254	23.532	3.64152	6.41687	-	O	O	7.53613	-0.0208557	0.984684	0.989515	8.34464	0.764324	0.276185	0.451222	-	-
LA_000088	41.462	22.097	38.082	37.289	20.344	8.107	12.209	2.46104	1.34597	1.8097	2.31019	1.10812	0.38617	0.511836	-	O	O	4.47885	-0.390121	0.781205	0.842741	4.97659	-0.231753	0.764926	0.852679	-	-
LA_000089	70.207	89.076	68.434	87.062	56.112	21.495	22.433	1.47507	1.90419	1.08082	1.86806	1.07913	0.3512	0.32774	-	O	O	5.62747	-0.513974	0.624443	0.715461	6.23219	-0.139161	0.829915	0.895929	-	-
LA_000090	265.739	236.909	238.941	198.27	257.037	193.859	211.711	10.1491	9.24154	7.05447	7.81011	8.99641	5.83928	5.66237	-	O	O	8.07466	1.01165	0.11721	0.23553	7.88453	-0.204527	0.614694	0.744111	-	-
LA_000091	155.744	106.143	117.268	131.869	121.156	69.039	57.976	4.69361	3.2613	2.69611	4.07986	3.34425	1.63009	1.21951	-	O	O	6.73866	0.295723	0.716517	0.792025	6.98447	-0.0500376	0.921873	0.953533	-	-
LA_000092	37.907	40.104	23.092	236.024	114.476	41.311	19.795	0.55772	0.599498	0.252834	3.53364	1.54104	0.470239	0.201994	-	O	O	5.2536	1.07621	0.387285	0.496195	6.30316	2.3387	0.0114036	0.0890259	-	-
LA_000093	0	0	0	16.562	11.022	2.196	1.121	0	0	0	2.21388	1.25741	0.22894	0.100487	-	-	-	NA	NA	NA	NA	-0.884071	5.68142	0.0156867	0.101024	-	-
LA_000094	1511.51	1096.02	1492.35	1884.01	2106.03	1212.86	860.96	30.1424	22.2329	22.3327	38.3455	38.4404	18.7922	11.9336	-	O	O	10.4625	0.882257	0.0736947	0.183222	10.6819	0.484998	0.132555	0.290068	-	-
LA_000095	59.218	35.786	929.753	1074.86	977.1	385.656	332.332	1.41251	0.869033	16.7471	26.2257	21.3377	7.17004	5.51859	-	O	O	8.66858	1.43755	0.311532	0.418957	9.17117	1.61738	0.243826	0.418267	-	-
LA_000096	25.247	62.679	7.192	25.064	9.768	17.758	14.123	1.92254	4.91601	0.450379	2.0107	0.683197	1.10001	0.764732	-	O	O	4.79206	0.192588	0.899008	0.930004	4.63362	-0.958529	0.455012	0.616838	-	-
LA_000097	100.877	191.686	298.705	70.277	70.841	30.611	80.504	1.71912	3.32074	3.80231	1.22033	1.10476	0.404361	0.952444	-	O	O	7.00519	-0.470824	0.630727	0.721008	6.88308	-1.5453	0.0457882	0.163112	-	-
LA_000098	171.01	111.49	46.114	63.785	68.123	32.947	64.042	2.86726	1.90015	0.577273	1.08954	1.04521	0.428093	0.745364	-	O	O	6.47908	0.153293	0.881922	0.917792	6.41587	-0.813956	0.299154	0.474178	-	-
LA_000099	3.004	24.392	4.462	60.034	70.281	16.19	8.47	0.060913	0.503182	0.067945	1.24276	1.30449	0.255148	0.119399	-	-	O	3.81565	1.34551	0.501085	0.605203	4.77127	2.42697	0.0680954	0.200232	-	-
LA_000100	111.067	110.271	135.616	32.165	25.14	35.671	60.254	1.99076	2.00961	1.81822	0.587724	0.412374	0.495943	0.750039	-	O	O	6.52056	0.0204215	0.982358	0.987958	5.87796	-2.09923	0.0109661	0.0878827	-	-
LA_000101	52.941	71.181	28.788	90.722	75.883	14.002	5.316	0.600531	0.819757	0.241723	1.04518	0.787384	0.122544	0.041769	-	-	O	4.72311	-1.21497	0.398247	0.506872	6.05593	0.614687	0.398585	0.567029	-	-
LA_000102	0	0	0	39.616	53.482	0	0	0	0	0	0.510534	0.620357	0	0	-	-	-	NA	NA	NA	NA	-0.884071	7.38619	0.00294109	0.0601102	-	-
LA_000103	362.345	291.964	810.46	375.204	587.918	157.518	271.096	5.8165	4.76327	9.70237	6.1335	8.63571	1.95839	3.01993	-	O	O	8.60361	0.176175	0.798897	0.856347	8.89065	-0.0818559	0.872985	0.923587	-	-
LA_000104	434.117	418.606	448.257	296.817	371.469	147.402	195.786	12.114	11.9035	9.50807	8.49218	9.49286	3.21669	3.80982	-	O	O	8.36673	-0.0265886	0.961929	0.974229	8.56801	-0.459191	0.226601	0.399457	-	-
LA_000105	0	0	0	16.823	30.761	1.333	5.279	0	0	0	0.601578	0.979099	0.03643	0.128244	-	-	-	NA	NA	NA	NA	-0.884071	6.39675	0.00793392	0.079029	-	-
LA_000107	28.647	35.714	26.524	34.692	41.439	6.558	6.811	0.616013	0.781493	0.429088	0.762074	0.8157	0.109707	0.101866	-	-	O	4.1069	-0.906034	0.58587	0.6819	5.0926	0.230525	0.76919	0.855642	-	-
LA_000108	10588.4	2877.22	5278.44	757.078	4681.39	1277.27	637.884	334.026	92.5692	127.326	24.5388	135.278	31.605	14.0535	-	O	O	11.4747	-1.4205	0.0673328	0.17456	11.9387	-1.33424	0.14376	0.30372	-	-
LA_000109	600.609	706.35	587.52	337.978	535.147	209.993	339.059	24.3414	29.2544	18.478	14.1467	19.879	6.72506	9.63226	-	O	O	8.9904	0.108687	0.849294	0.893942	9.03046	-0.646011	0.125119	0.280564	-	-
LA_000110	0	165.123	69.925	0	20.861	30.995	0	0	2.50394	0.776879	0	0.284863	0.35794	0	-	O	O	5.36021	-1.29678	0.624144	0.715187	4.81181	-3.22047	0.217011	0.388972	-	-
LA_000112	551.5	144.18	163.144	67.876	242.87	98.917	33.035	12.2998	3.27265	2.74078	1.54711	4.95854	1.71736	0.512584	-	O	O	7.31117	-0.862178	0.379914	0.489043	7.66545	-0.997837	0.252158	0.426903	-	-
LA_000113	67.633	58.296	75.948	577.907	240.947	39.389	82.978	3.0249	2.66695	2.65446	26.7596	9.88023	1.39694	2.60596	-	O	O	6.28944	1.2132	0.235389	0.336723	7.40303	2.60528	0.00305327	0.060473	-	-
LA_000114	98.024	144.3	112.97	435.613	128.049	65.802	135.962	2.97982	4.47253	2.62099	13.5966	3.56535	1.56751	2.8851	-	O	O	7.07308	1.08646	0.219204	0.318758	7.566	1.2386	0.113939	0.26547	-	-
LA_000115	4.313	8.021	13.2	2.272	6.91	2.344	8.118	1.69919	3.37337	5.02583	1.01015	2.53819	0.833689	2.42793	-	-	O	3.0398	0.670663	0.794662	0.853005	2.60705	-1.02499	0.442081	0.605631	-	-
LA_000118	71.394	12.007	5.004	372.787	110.378	304.12	576.36	2.47353	0.424557	0.133249	13.2939	3.50372	8.28569	13.9635	-	O	O	7.09599	5.28108	0.00401056	0.0328598	6.42136	3.08255	0.0378316	0.149155	Up	-
LA_000119	971.916	30.998	3459.61	26	55.005	12	3	33.492	1.09012	91.5949	0.922104	1.73661	0.32513	0.072285	-	O	O	6.89716	-6.33895	0.0176146	0.0912855	7.86979	-5.22404	0.0240634	0.121462	-	-
LA_000121	10.46	11.521	1	3	3.61	9621.15	8950.12	0.217628	0.243867	0.015635	0.063735	0.068748	155.636	129.474	-	O	-	8.34672	11.4783	3.73219e-05	0.00270393	NA	NA	NA	NA	Up	-
LA_000122	3.54	5.479	0	5	3.39	5833.09	3497.61	0.052403	0.082414	0	0.075323	0.045917	66.8118	35.9126	-	O	-	7.17341	11.776	4.51371e-05	0.00274515	NA	NA	NA	NA	Up	-
LA_000123	0	1	0	0	2	0	251.115	0	0.27393	0	0	0.480682	0	48.526	-	O	-	3.11359	9.81364	0.0125743	0.0726653	NA	NA	NA	NA	-	-
LA_000124	0	0	0	0	0	0	118.65	0	0	0	0	0	0	29.4068	-	O	-	-0.674153	9.36687	0.0324539	0.123718	NA	NA	NA	NA	-	-
LA_000126	1939.57	1783.68	2085.74	1060.35	1342.64	391.53	415.272	30.6736	28.6673	24.5902	17.0745	19.4292	4.79479	4.55703	-	O	O	10.0526	-0.963993	0.067494	0.174781	10.568	-0.768332	0.0332086	0.140625	-	-
LA_000127	0	0	32.927	0	0	8.387	0	0	0	0.311893	0	0	0.082716	0	-	-	O	2.90238	-0.152731	0.951119	0.966645	-0.884071	-4.85083	0.128597	0.285116	-	-
LA_000128	0	34.068	24.328	116.027	107.518	87.754	55.944	0	0.483995	0.252898	1.65045	1.37567	0.948907	0.542471	-	O	O	5.50664	3.07639	0.1205	0.24033	5.58086	2.39852	0.133223	0.290921	-	-
LA_000129	59.547	126.051	91.162	0	44.069	0	0	0.854204	1.83703	0.972611	0	0.578397	0	0	-	-	O	-0.674153	-6.53503	0.00694979	0.0484031	5.43927	-2.31749	0.180134	0.347688	Down	-
LA_000130	4.924	4.38	4.29	163.057	35.991	18.911	0	0.067869	0.061333	0.043946	2.28591	0.453887	0.20152	0	-	-	-	NA	NA	NA	NA	4.45713	4.47808	0.00267417	0.0586264	-	-
LA_000131	1831.75	1617.19	1664.85	1347.28	2245.85	546.401	568.548	26.0527	23.3671	17.6078	19.4936	29.225	6.01012	5.6074	-	O	O	10.1948	-0.317689	0.486904	0.592018	10.7582	-0.0267258	0.932574	0.960427	-	-
LA_000132	11.264	20.395	4.675	132.575	45.026	13.527	3.214	0.150936	0.277589	0.046521	1.80635	0.551983	0.140085	0.029856	-	-	-	NA	NA	NA	NA	5.10594	2.81193	0.0237379	0.120726	-	-
LA_000133	0	35.451	10.22	0	10.576	28.208	8.246	0	0.466197	0.098206	0	0.12528	0.282183	0.074004	-	-	O	4.34039	1.3529	0.536852	0.638226	3.14955	-1.85598	0.44905	0.611597	-	-
LA_000134	36.282	11.212	13.828	24.909	69.132	0	4.104	0.539589	0.169429	0.153087	0.377001	0.940719	0	0.042338	-	-	O	3.01155	-1.85263	0.460245	0.56689	4.90772	1.09702	0.246441	0.420942	-	-
LA_000135	86.351	69.06	37.482	67.736	90.486	0	0	0.823893	0.668704	0.263969	0.655704	0.789646	0	0	-	-	O	-0.674153	-5.991	0.0132893	0.0754238	6.15626	0.197939	0.759157	0.848788	-	-
LA_000137	13.671	5.045	11.085	154.474	110.025	0	23.982	0.165108	0.061875	0.099214	1.89562	1.21561	0	0.200672	-	-	-	NA	NA	NA	NA	5.17579	3.73105	0.00157415	0.0535329	-	-
LA_000138	30.504	16.778	10.547	44.407	33.824	0	14.188	0.42366	0.236723	0.108868	0.627303	0.429803	0	0.13663	-	-	O	3.87861	-0.0076149	0.977195	0.984415	4.79106	0.976334	0.291508	0.466592	-	-
LA_000139	111.038	68	177	319.345	369.869	18	12	2.14207	1.3342	2.55969	6.28531	6.53051	0.269655	0.160861	-	-	O	5.63077	-1.68557	0.155577	0.270979	7.63953	1.49789	0.0198486	0.11196	-	-
LA_000141	54.309	62.535	29.669	301.174	112.636	81.677	23.377	0.439326	0.513217	0.176746	2.46979	0.833286	0.508449	0.130805	-	O	O	5.90077	1.28386	0.27451	0.37998	6.70212	2.04998	0.0271553	0.127659	-	-
LA_000142	1922.01	1784.49	2455.49	1640.74	1535.91	1266.96	2403.56	36.6368	34.5942	35.0746	31.9043	26.7953	18.7505	31.8334	-	O	O	11.2054	1.18164	0.0564974	0.159853	10.82	-0.423509	0.214105	0.385733	-	-
LA_000143	87.661	67.525	47.618	168.333	121.708	142.699	131.072	1.40717	1.10164	0.570056	2.75176	1.78773	1.77415	1.4601	-	O	O	6.85205	2.29788	0.0198789	0.0989661	6.64774	1.05108	0.116399	0.268773	-	-
LA_000144	314.796	141.821	158.137	359.645	455.409	559.893	0	5.20317	2.38265	1.95078	6.05525	6.88805	7.17037	0	-	O	O	8.0813	1.61114	0.397374	0.50601	8.15995	0.928108	0.089581	0.232203	-	-
LA_000145	3.841	0	34.307	81.583	74.524	0	0	0.05943	0	0.395459	1.28491	1.05495	0	0	-	-	O	-0.674153	-3.54571	0.246345	0.348993	4.93452	2.65719	0.124181	0.279382	-	-
LA_000153	19.081	23.065	14.864	42.25	19.011	0	5.353	0.342808	0.421327	0.199763	0.773826	0.312571	0	0.066785	-	-	O	3.17955	-1.42198	0.536771	0.638169	4.63446	0.652393	0.47512	0.63349	-	-
LA_000154	466.124	527.164	520.809	390.163	549.845	254.696	281.27	11.7993	13.5905	9.97914	10.1112	12.7441	5.03129	4.95972	-	O	O	8.79464	0.37768	0.480133	0.585678	8.92259	-0.20089	0.579202	0.717023	-	-
LA_000155	187.969	166.376	94.312	90.067	106.802	19.943	34.486	3.15298	2.83682	1.18116	1.53914	1.63938	0.259248	0.401548	-	O	O	6.28682	-1.14408	0.267003	0.371736	6.92843	-0.698727	0.256083	0.430825	-	-
LA_000156	37.456	35.096	9.853	74.781	54.644	14.762	4.351	1.41091	1.35011	0.28665	2.90442	1.88625	0.43836	0.114756	-	O	O	4.25766	-0.343798	0.835852	0.883946	5.42875	1.15932	0.20349	0.374517	-	-
LA_000157	18.273	51.915	16.15	71.19	56.263	0	11.146	0.956327	2.78377	0.668916	3.8739	2.70092	0	0.410872	-	O	O	4.03344	-1.01357	0.640338	0.729009	5.46864	1.02432	0.269406	0.444463	-	-
LA_000158	249.699	285.318	234.452	428.834	532.053	94.237	80.15	18.9392	22.2884	14.6177	34.261	37.0652	5.81299	4.32242	-	O	O	7.49024	-0.290996	0.666306	0.750666	8.4581	0.809683	0.0703046	0.203659	-	-
LA_000159	150.969	174.003	111.091	514.076	922.69	146.556	182.985	8.37951	9.9026	4.90538	29.7197	46.9851	6.50767	7.16285	-	O	O	7.55749	1.46611	0.0666403	0.17412	8.32986	2.17505	0.00209816	0.0559923	-	-
LA_000160	30.885	23.998	59.85	141.443	209.121	63.526	24.604	10.6836	8.83435	19.8267	55.0437	67.3175	19.7119	6.42508	-	O	O	5.57542	1.46221	0.222525	0.32256	6.32824	2.13503	0.0101667	0.0857279	-	-
LA_000162	164.196	128.832	175.506	389.575	454.427	94.354	73.003	8.88306	7.14415	7.53612	21.9356	22.5532	4.07901	2.78385	-	O	O	7.08621	0.384642	0.606862	0.700143	7.99596	1.3686	0.00930092	0.0836717	-	-
LA_000163	630.046	778.11	593.736	294.619	603.955	32.999	41.439	10.0969	12.6733	7.09571	4.80806	8.85647	0.409571	0.460839	-	O	O	7.58226	-2.87531	0.00360751	0.0304698	9.08436	-0.705938	0.137065	0.295475	Down	-
LA_000164	2842.8	2107.26	6885.6	6173.09	4909.41	1318.29	1500.11	29.08	21.8794	52.0457	64.0928	45.9352	10.3954	10.6236	-	O	O	11.452	-0.143474	0.816564	0.869573	12.1811	0.482875	0.383376	0.553145	-	-
LA_000165	1890.88	1550.15	2295.29	1621	2271.72	904.342	691.912	21.6084	17.9853	19.4183	18.8147	23.7473	7.9743	5.47671	-	O	O	10.5188	0.0252532	0.954057	0.968734	10.8981	-0.0510259	0.866783	0.919479	-	-
LA_000166	193.344	264.611	89.978	78.332	157.692	36.758	36.196	15.3916	21.7139	5.92149	6.58215	11.5328	2.38685	2.05183	-	O	O	6.63741	-1.07856	0.278923	0.384599	7.19934	-0.790927	0.278858	0.453945	-	-
LA_000167	1706.45	1611.99	1709.55	2697.32	2144.89	1841.78	2130.34	22.8183	21.8941	16.9756	36.6739	26.2395	19.0333	19.7466	-	O	O	11.1033	1.54632	0.00962793	0.0606193	10.9879	0.480159	0.178995	0.346361	-	-
LA_000168	760.841	545.723	870.33	799.665	925.448	406.181	312.648	16.0029	11.6787	13.7612	17.1771	17.8175	6.64372	4.57275	-	O	O	9.242	0.277752	0.566746	0.665353	9.61652	0.191359	0.561689	0.703881	-	-
LA_000169	1422.96	1129.15	1146.52	1248.21	1426.18	434.918	462.068	58.0366	47.0657	36.3043	52.5868	53.3164	14.02	13.2118	-	O	O	9.80362	-0.159957	0.732142	0.804302	10.3238	0.0437121	0.887756	0.932608	-	-
LA_000170	1046.27	886.348	1377.71	1699.36	1886.42	503.619	365.462	21.9105	18.8852	21.6854	36.3419	36.1603	8.20096	5.3217	-	O	O	9.6813	-0.0616309	0.894974	0.927157	10.4501	0.64145	0.0724615	0.206833	-	-
LA_000171	1563.57	1137.98	1024.48	929.822	1119.82	606.753	534.096	58.5525	43.5191	29.6209	35.8977	38.4285	17.909	14.0021	-	O	O	9.97588	0.162183	0.730344	0.802828	10.1358	-0.355635	0.321934	0.496082	-	-
LA_000172	156.342	372.759	57.106	107.497	34.849	262.833	26.009	7.47053	18.2318	2.14334	5.32739	1.52706	9.98411	0.873788	-	O	O	7.63703	0.647277	0.599437	0.693765	6.96277	-1.53544	0.181803	0.349734	-	-
LA_000173	4060.51	3450.64	2762.91	3276.14	3728.56	3114.91	3691.15	47.6341	41.1011	24.0066	39.0419	40.0123	28.2029	29.9962	-	O	O	12.0106	1.28898	0.0285714	0.117198	11.7599	-0.049646	0.882482	0.929516	-	-
LA_000174	347.766	393.272	474.8	210.106	305.282	255.127	243.034	9.61364	11.0778	9.97271	5.95421	7.72838	5.51429	4.68449	-	O	O	8.57471	0.585125	0.298622	0.405441	8.32599	-0.746052	0.0944128	0.239147	-	-
LA_000175	174.999	91.466	267.62	512.643	411.927	308.316	214.525	1.77407	0.941147	2.00441	5.27456	3.81963	2.40925	1.50555	-	O	O	7.98379	1.86115	0.0241699	0.108856	8.15446	1.36799	0.03276	0.139632	-	-
LA_000176	38.306	17.395	19.123	210.726	134.401	46.966	29.741	0.866388	0.400441	0.32597	4.87185	2.7828	0.827135	0.468052	-	O	O	5.18827	1.90096	0.141268	0.260495	6.04531	2.7747	0.00444697	0.0667622	-	-
LA_000177	7.644	20.465	0	358.537	131.317	69.597	31.233	0.063777	0.17325	0	3.03319	1.00209	0.446978	0.18028	-	O	-	4.73251	3.55495	0.0931845	0.208278	5.67199	4.59928	0.015553	0.100709	-	-
LA_000178	3.977	23.874	5.982	271.853	117.31	18.34	25.649	0.030258	0.184277	0.033495	2.09637	0.816293	0.107347	0.13497	-	-	-	NA	NA	NA	NA	5.63006	4.00078	0.00721282	0.0764752	-	-
LA_000179	15.898	0	4.824	191.327	67.405	36.384	0	0.157516	0	0.035301	1.92365	0.610835	0.277814	0	-	-	-	NA	NA	NA	NA	4.89966	4.30629	0.0194697	0.11119	-	-
LA_000180	26.542	0	48.425	227.344	220.503	95.664	49.048	0.670997	0	0.926597	5.88383	5.10402	1.88722	0.863728	-	O	O	5.60561	2.86875	0.141849	0.26114	6.18395	3.19069	0.0545366	0.178502	-	-
LA_000181	53.762	23.773	60.022	209.729	131.951	101.257	56.172	1.2721	0.572665	1.07216	5.07571	2.85841	1.8672	0.925238	-	O	O	6.13221	2.06927	0.0632705	0.16922	6.46745	1.9033	0.0200537	0.112458	-	-
LA_000183	23.002	27.807	30.349	375.166	166.391	98.733	8.288	0.196622	0.241173	0.191188	3.2519	1.30082	0.649715	0.049014	-	O	-	5.45332	2.14197	0.14346	0.263458	6.45239	3.30639	0.00152276	0.0533321	-	-
LA_000184	72.025	167.944	353.197	46.182	128.168	40.628	0	1.03088	2.44207	3.75965	0.67247	1.67841	0.449753	0	-	O	O	6.16767	-2.13082	0.276376	0.382019	6.99711	-1.30051	0.152083	0.314186	-	-
LA_000185	1306.33	2876.4	3365.05	2178.8	1650.77	963.141	2311.78	19.2272	43.0147	36.8585	32.6326	22.2306	10.9676	23.5996	-	O	O	11.2882	0.715467	0.323297	0.431461	11.1193	-0.45287	0.401498	0.569683	-	-
LA_000186	102.095	104.555	71.62	97.319	112.892	28.805	33.999	7.8675	8.30052	4.54506	7.90477	7.99097	1.80703	1.86376	-	O	O	6.03267	-0.275294	0.783142	0.844161	6.63187	0.086764	0.883731	0.930282	-	-
LA_000187	154.567	114.898	86.933	127.676	110.466	58.924	27.373	8.57921	6.53892	3.83864	7.38121	5.62512	2.61646	1.07152	-	O	O	6.40064	-0.225945	0.803173	0.859665	6.90449	-0.0564385	0.915192	0.949446	-	-
LA_000188	0	0	0	12.989	29.33	0	0	0	0	0	0.988996	1.95067	0	0	-	-	-	NA	NA	NA	NA	-0.884071	6.21371	0.0101026	0.0856744	-	-
LA_000189	84.265	81.402	57.894	111.308	103.056	11.927	33.533	14.4972	14.6631	9.01995	21.0166	16.3735	1.769	4.23153	-	O	O	5.66775	-0.367436	0.766835	0.831919	6.49472	0.449921	0.441654	0.605256	-	-
LA_000191	140.986	91.499	142.584	169.116	174.104	65.097	50.453	7.75829	5.16205	6.23705	9.69056	8.78946	2.86465	1.95767	-	O	O	6.65441	0.17966	0.835455	0.883605	7.18691	0.408452	0.406625	0.574162	-	-
LA_000193	38.703	18.619	60.919	32.601	57.941	0	6.586	2.03938	1.00527	2.54193	1.78654	2.80057	0	0.244469	-	-	O	3.82077	-2.10633	0.353623	0.462511	5.36056	0.138807	0.858812	0.914318	-	-
LA_000194	1.233	15.041	1.338	3.648	3.345	0	0	0.092633	1.16334	0.082512	0.288487	0.230734	0	0	-	-	O	-0.674153	-2.66294	0.322135	0.430259	2.25349	-0.942243	0.629345	0.755107	-	-
LA_000195	0	0	23.176	39.297	10.277	13.513	0	0	0	0.507768	1.16027	0.270917	0.304372	0	-	O	O	2.99312	1.04203	0.741562	0.811894	3.78364	1.79979	0.396263	0.564787	-	-
LA_000196	54.115	102.34	61.546	55.603	96.444	0	51.414	1.26029	2.42625	1.08141	1.32417	2.05628	0	0.833402	-	O	O	5.78711	-0.109624	0.947815	0.964476	6.21898	-0.0789949	0.908443	0.945491	-	-
LA_000197	8.996	5	18.976	11.128	15.379	1	3.094	2.18863	1.28326	4.31418	3.01657	3.46643	0.214492	0.559791	-	-	O	2.52252	-1.01303	0.707046	0.784488	3.56035	0.229919	0.850243	0.909201	-	-
LA_000199	196.139	46.444	112.668	23.262	57.3	26.253	14.669	2.93177	0.705383	1.25374	0.353873	0.783659	0.30366	0.152091	-	O	O	5.84018	-1.2332	0.29636	0.403064	6.05885	-1.63724	0.0779437	0.215058	-	-
LA_000200	56.373	79.75	16.753	0	4.179	4.064	13.444	1.88187	2.71622	0.428929	0	0.127812	0.106569	0.313676	-	O	O	4.7307	-1.22986	0.426475	0.534327	3.32301	-4.88204	0.0182647	0.108227	-	-
LA_000201	444.915	522.383	144.232	55.024	127.249	72.099	5.579	6.26766	7.47586	1.51056	0.788479	1.64008	0.785403	0.054499	-	O	O	7.12728	-2.13414	0.121422	0.240565	7.51762	-2.19105	0.0246105	0.12263	-	-
LA_000202	17.186	54.171	2.092	4.151	5.932	19.83	18.995	0.658349	2.11953	0.061948	0.164019	0.208255	0.599141	0.509583	-	O	O	4.76439	0.843463	0.623225	0.71434	3.51897	-2.48098	0.154673	0.317372	-	-
LA_000203	48.802	35.688	15.08	7.438	5.191	8.057	8.592	2.56798	1.92422	0.628282	0.407041	0.250549	0.338366	0.318487	-	-	O	4.32849	-0.712321	0.660155	0.745567	3.87945	-2.45037	0.0442855	0.16041	-	-
LA_000204	606.466	883.705	215.096	23.035	16.791	158.859	14	8.09544	11.9816	2.13209	0.312648	0.205052	1.63879	0.129543	-	O	O	8.02061	-1.60697	0.202231	0.300688	6.77527	-4.93406	0.00108013	0.0507024	-	-
LA_000205	184.216	402.472	303.553	795.908	727.225	171.847	128	2.23613	4.96091	2.73093	9.81666	8.07539	1.61051	1.07651	-	O	O	7.9918	0.250581	0.714638	0.79066	8.91598	1.26711	0.0356027	0.145234	-	-
LA_000206	59.007	67.014	45.562	28.349	43.567	7.36	25	1.73608	2.00985	1.02147	0.855906	1.17397	0.169556	0.513236	-	O	O	5.23986	-0.47321	0.709109	0.786184	5.50103	-0.786567	0.27255	0.447779	-	-
LA_000207	185.446	186.153	244.193	217.964	161.007	46.003	51	2.75693	2.81189	2.70227	3.29761	2.19007	0.529185	0.525897	-	O	O	6.90639	-0.777352	0.33565	0.44409	7.63488	-0.154501	0.746663	0.840355	-	-
LA_000208	25.2	27.204	14.457	1.704	22.158	12.615	4.314	0.529446	0.581531	0.228326	0.036565	0.426132	0.206111	0.063023	-	-	O	4.02036	-0.202715	0.915189	0.941355	3.97909	-1.12197	0.387513	0.556845	-	-
LA_000209	436.858	255.828	581.462	221.405	262.938	55.628	78.304	9.83431	5.86157	9.86333	5.09444	5.41863	0.975001	1.2265	-	O	O	7.6581	-1.31625	0.0952924	0.210598	8.30575	-0.856004	0.0888692	0.23109	-	-
LA_000210	2.22	1.647	4.829	130.644	80.469	52.215	9.237	0.022605	0.01702	0.036333	1.35028	0.749514	0.40987	0.06512	-	O	-	3.43176	4.63008	0.0294877	0.1187	4.12937	5.193	0.000679599	0.0490269	-	Up
LA_000211	2197.99	1186.28	2020.09	1419.18	1434.32	1933.48	1570.04	27.3367	14.9827	18.6296	17.9376	16.3193	18.5703	13.5308	-	O	O	11.0384	1.26277	0.0251648	0.110643	10.6368	-0.377603	0.299618	0.474573	-	-
LA_000212	15.206	12.629	8.081	103.61	54.673	7.574	0	0.168706	0.142238	0.066337	1.1673	0.554844	0.064818	0	-	-	-	NA	NA	NA	NA	4.97504	2.69066	0.0115827	0.0895763	-	-
LA_000213	0	0	0	0	1.194	26.423	358.895	0	0	0	0	0.063657	1.23076	14.721	-	O	-	-0.674153	11.0481	0.00368539	0.0309283	NA	NA	NA	NA	Up	-
LA_000214	7	7	0	1	0	12594	34194.9	0.476502	0.489916	0	0.071393	0	692.859	1649.83	-	O	-	8.69117	13.5967	8.46641e-05	0.00309239	NA	NA	NA	NA	Up	-
LA_000215	7093.9	5090.64	5221.81	1309.8	2772.07	1452.46	1442.09	375.856	276.393	219.191	72.1834	134.728	61.4383	53.8336	-	O	O	11.7619	-0.705988	0.157886	0.273128	11.7232	-1.62075	0.00483946	0.0678753	-	-
LA_000216	4598.66	3630.05	4478.41	4189.96	5647.96	2720.89	2941.29	192.672	155.471	145.941	181.449	216.914	90.1838	86.431	-	O	O	12.0207	0.724705	0.132053	0.251135	12.1446	0.136581	0.638733	0.762309	-	-
LA_000217	361.628	59.044	449.103	0	22.287	10.034	0	34.8181	5.8808	36.5945	0	1.97335	0.798166	0	-	O	O	5.40653	-4.64369	0.0361005	0.129301	5.7219	-4.84987	0.022518	0.117498	-	-
LA_000218	328.413	66.14	353.599	3.015	41.397	0	4.002	34.5381	7.20738	31.8251	0.339208	4.00556	0	0.30261	-	-	O	4.78315	-5.46844	0.0177002	0.0915454	6.12473	-3.623	0.0227004	0.118021	-	-
LA_000221	0	5	1	2	1	2	4411.53	0	0.064192	0.009377	0.025697	0.011565	0.019528	38.6475	-	O	-	6.45301	11.4056	0.00668892	0.0472368	NA	NA	NA	NA	Up	-
LA_000224	2	0	0	0	2	0	5268.15	0.079218	0	0	0	0.072605	0	146.213	-	O	-	5.68217	13.4582	0.00666514	0.0471255	NA	NA	NA	NA	Up	-
LA_000225	320.382	1196.42	455.623	148.087	272.852	101.607	45.035	10.4946	39.9797	11.4346	4.98743	8.18769	2.61321	1.03076	-	O	O	8.05216	-2.00521	0.0593475	0.16361	8.55739	-1.82585	0.0461719	0.163952	-	-
LA_000226	2811.57	3218.68	1117.96	2132.24	1344.44	1410.21	522.025	70.9372	82.7049	21.348	55.0738	31.0586	27.7641	9.17448	-	O	O	10.8161	-0.115697	0.868488	0.908107	11.0293	-0.526705	0.403323	0.571275	-	-
LA_000231	146.25	84.944	88.002	39	28.009	10.01	2	7.1482	4.25076	3.38469	1.97826	1.25548	0.389302	0.068759	-	O	O	4.86795	-2.94268	0.0598884	0.164732	5.9093	-1.69877	0.03491	0.143918	-	-
LA_000232	2132.21	886.866	968.422	1426.94	1227.77	1242.62	463.458	71.8017	30.4728	25.0232	49.4316	37.8779	32.8797	10.9091	-	O	O	10.2751	0.608019	0.343273	0.451883	10.3735	-0.0363198	0.939291	0.964544	-	-
LA_000238	1050.75	88	2827.45	9	242.739	0	10	33.5328	2.86438	69.0378	0.295166	7.09616	0	0.22291	-	-	O	6.63594	-6.53161	0.0172412	0.0899678	8.56186	-3.51173	0.0800802	0.218493	-	-
LA_000243	1389.73	295.855	1634.37	266.189	1044.87	183.007	169.036	39.0068	8.46238	34.8787	7.66112	26.8577	4.01754	3.30871	-	O	O	9.0156	-1.30285	0.128998	0.24866	9.66216	-0.846801	0.31546	0.490136	-	-
LA_000244	106.064	119.05	188	74	137.02	18	47.356	3.83729	4.39723	5.2405	2.75809	4.54234	0.512753	1.19882	-	O	O	6.35936	-0.710445	0.484279	0.589628	6.88942	-0.483043	0.401078	0.569281	-	-
LA_000245	30.536	29.228	6.371	2.291	2.978	0	0	2.20331	2.17019	0.375708	0.173729	0.197344	0	0	-	-	O	-0.674153	-4.46974	0.0836681	0.196115	2.94262	-3.18743	0.0412298	0.155102	-	-
LA_000246	23.794	71.652	17.327	88.773	82.026	8.857	9.792	0.370356	1.13335	0.200968	1.40671	1.16822	0.106725	0.105749	-	-	O	4.53655	-0.795915	0.623863	0.714925	5.87144	1.04126	0.266449	0.441368	-	-
LA_000247	1369.93	1384.6	1860.94	1367.07	1859.83	360.708	482.577	23.1407	23.775	23.4747	23.5276	28.7488	4.72236	5.65884	-	O	O	9.92564	-0.549366	0.291735	0.398192	10.6107	-0.0132587	0.965519	0.980052	-	-
LA_000248	35.566	31.324	9.291	49.365	4.446	0	3.539	0.58013	0.51931	0.113064	0.820107	0.066358	0	0.040058	-	-	O	3.092	-2.44089	0.359371	0.468372	4.78373	0.103186	0.948914	0.970013	-	-
LA_000249	411.629	397.053	654.446	791.408	847.715	182.143	151.213	5.08494	4.98086	5.99387	9.93492	9.5799	1.73748	1.29433	-	O	O	8.40623	-0.256942	0.651938	0.738831	9.2977	0.6926	0.0909243	0.234255	-	-
LA_000250	20.262	27.921	151.103	2.391	17.119	0	1.121	0.33577	0.470307	1.86896	0.040361	0.259588	0	0.012896	-	-	O	2.91583	-5.40567	0.0444746	0.141963	4.58795	-2.88872	0.070129	0.203416	-	-
LA_000251	801.638	840.313	1351.2	1251.28	1700.6	196.92	250.828	13.4761	14.3593	16.9604	21.4303	26.1607	2.5655	2.92704	-	O	O	9.15196	-0.835544	0.16029	0.27619	10.2309	0.489371	0.19463	0.364569	-	-
LA_000253	5860.15	2926.16	3775.12	2986.38	2813.68	3922.39	3736.28	93.8735	47.6391	45.097	48.7159	41.2429	48.6634	41.5336	-	O	O	12.2191	1.18115	0.0406623	0.136404	11.7622	-0.571644	0.168445	0.334223	-	-
LA_000254	254.441	147.804	65.845	298.508	129.149	52.899	50.918	3.94914	2.33123	0.761517	4.71673	1.83414	0.635628	0.548305	-	O	O	6.75607	-0.30122	0.753412	0.821541	7.5469	0.438961	0.570544	0.710388	-	-
LA_000255	0	7.418	2.794	67.777	39.911	9.306	7.191	0	0.132282	0.036634	1.21162	0.640607	0.126567	0.08758	-	-	-	NA	NA	NA	NA	3.83066	3.85404	0.0268668	0.127087	-	-
LA_000256	27.282	37.398	4.626	30.892	4.267	0	0	0.712665	0.995116	0.091593	0.826537	0.102074	0	0	-	-	O	-0.674153	-4.5625	0.0809126	0.192695	4.41961	-0.417231	0.760832	0.849785	-	-
LA_000257	18.004	7.005	0	23.106	3.163	0	0	0.595333	0.236305	0	0.785675	0.095813	0	0	-	-	O	-0.674153	-3.02616	0.292055	0.398521	3.44359	0.694256	0.707551	0.812924	-	-
LA_000259	155.496	142.017	201.311	585.079	660.91	150.587	261.117	2.82797	2.62627	2.73973	10.8493	11.0003	2.12484	3.29839	-	O	O	7.81027	1.6477	0.0380663	0.132198	8.32407	1.84094	0.00174012	0.0545735	-	-
LA_000261	991.412	488.604	398.448	18.847	40.073	26.815	6.736	23.2155	11.6475	7.04089	0.451323	0.859096	0.489262	0.109792	-	O	O	6.89249	-4.00636	0.0038302	0.0318146	7.05716	-4.51792	0.000336644	0.0480079	Down	Down
LA_000262	8574.55	6158.16	4364.21	71.943	349.336	76.944	24.121	187.427	136.984	71.8072	1.60677	6.99002	1.30881	0.36676	-	O	O	9.37468	-5.76578	0.000225596	0.00459002	10.1339	-5.08591	0.00050565	0.0480079	Down	Down
LA_000263	249.901	166.515	765.061	61.191	71.857	2.147	8.143	5.09451	3.45339	11.7124	1.2735	1.34083	0.034026	0.115403	-	-	O	5.77184	-4.83281	0.00668418	0.0472182	7.30905	-2.58914	0.0114199	0.0890613	Down	-
LA_000266	626645	289673	203217	675526	1427070	444258	179702	13130	6175.37	3200.47	14454.5	27370.1	7238.33	2618.19	-	O	O	18.6068	0.983835	0.271981	0.377129	19.2287	1.38585	0.060649	0.18891	-	-
LA_000267	218675	85670.2	49782.2	175198	318486	1104660	353906	1630.31	647.892	273.051	1323.66	2171.44	6334.48	1824.6	-	O	O	18.3802	3.8595	0.00719775	0.0496375	17.3567	0.96887	0.186666	0.355378	Up	-
LA_000268	4486560	1948800	915655	3484260	6074710	2310390	388025	32442.2	14293.7	4869.4	25528.6	40170.1	12847.4	1940.11	-	O	O	20.9998	0.334604	0.784364	0.845106	21.6867	0.865022	0.293108	0.468115	-	-
LA_000285	0	0	0	0	0	340.756	451.739	0	0	0	0	0	4.72425	5.6074	-	O	-	-0.674153	11.9888	0.000178006	0.00405155	NA	NA	NA	NA	Up	-
LA_000286	0	3	0	0	0	1331.65	4471.44	0	0.055294	0	0	0	18.7271	56.2947	-	O	-	6.14045	12.6974	0.000116741	0.00339335	NA	NA	NA	NA	Up	-
LA_000287	2	0	0	0	1	2205.21	1639.1	0.037786	0	0	0	0.017291	32.3431	21.5152	-	O	-	5.37521	12.8443	2.03007e-05	0.00262468	NA	NA	NA	NA	Up	-
LA_000288	0	0	0	2	0	1.509	32.163	0	0	0	0.032944	0	0.018909	0.36102	-	O	-	-0.674153	7.53795	0.0414212	0.13762	NA	NA	NA	NA	-	-
LA_000289	4063.71	2654.79	5964.89	2157.59	2863.08	708.411	742.405	143.114	95.431	161.597	78.2364	92.3853	19.6281	18.2873	-	O	O	11.025	-1.21728	0.0471773	0.145877	11.6472	-0.807269	0.0684006	0.200638	-	-
LA_000290	39.782	42.589	80.265	67.724	69.031	12.945	9.449	0.909401	0.990977	1.38335	1.58273	1.44462	0.230471	0.150313	-	-	O	4.86738	-0.989561	0.44676	0.553906	5.9213	0.286031	0.662067	0.779499	-	-
LA_000291	1046.02	612.097	1724.11	524.289	725.065	135.048	71.761	44.8022	26.8054	57.5262	23.2233	28.4691	4.57945	2.15655	-	O	O	8.63803	-2.16103	0.0120935	0.0708605	9.68472	-0.901591	0.0851178	0.225837	-	-
LA_000292	72.216	42.14	38.345	6.067	28.041	0	26.79	2.87524	1.71426	1.18335	0.249382	1.02323	0	0.747456	-	O	O	5.03518	-0.486693	0.80785	0.863064	4.83236	-1.73157	0.099851	0.246717	-	-
LA_000294	1168.99	2113.13	2879.84	1824.79	1815.09	1280.14	5223.49	24.6685	45.3716	45.6895	39.3279	35.0609	21.0089	76.652	-	O	O	11.645	2.03495	0.0356012	0.128615	10.9217	-0.242718	0.601592	0.734447	-	-
LA_000295	1149.48	2891.08	1832.97	584.285	497.346	1047.61	3466.5	19.231	49.1657	22.8945	9.9585	7.61413	13.5821	40.2573	-	O	O	11.3626	1.52695	0.0844387	0.197084	10.0378	-1.9542	0.0108187	0.0873677	-	-
LA_000296	2321.91	5774.14	7579.11	4580.14	3098.16	2105.11	6370.78	61.7017	156.314	152.763	124.695	75.3892	43.6997	117.991	-	O	O	12.5058	1.04952	0.211332	0.30984	12.1501	-0.491572	0.421346	0.587639	-	-
LA_000297	17.876	49.602	38.239	296.148	193.219	2.532	27.483	0.278459	0.785215	0.443895	4.69665	2.75406	0.030541	0.297038	-	-	O	4.86503	0.136858	0.938079	0.957593	6.57346	2.72294	0.00617505	0.0726094	-	-
LA_000300	129.694	29.096	75.239	82.569	154.9	17	28.363	4.34837	0.995351	1.93516	2.84762	4.75794	0.447801	0.664661	-	O	O	5.65119	-0.40326	0.730007	0.802575	6.54546	0.543848	0.464783	0.625025	-	-
LA_000308	12533.4	5225.86	5328.77	4012.77	3333.13	3905.7	1768.93	90.3059	38.1929	28.236	29.2958	21.9624	21.6407	8.81302	-	O	O	12.4155	-0.180853	0.767576	0.83245	12.3764	-1.10039	0.0625221	0.191921	-	-
LA_000309	2744.24	2117.37	4242.52	1149.38	1602.99	133.216	128	24.3628	19.0741	27.7716	10.349	13.0156	0.910694	0.78628	-	O	O	9.54905	-3.22504	0.000716693	0.00951377	10.9757	-1.2057	0.0139157	0.0963486	Down	-
LA_000312	1840.55	1229.82	1258.71	1133.08	1883.92	1373.75	1010.95	33.8744	23.016	17.3414	21.2652	31.7321	19.6196	12.9242	-	O	O	10.6065	1.00237	0.0561943	0.159377	10.5086	-0.0313576	0.92772	0.95728	-	-
LA_000313	4	4	3	47.074	21.03	2	7	0.20936	0.214488	0.124253	2.56158	1.00956	0.083523	0.258044	-	-	-	NA	NA	NA	NA	3.519	3.18971	0.0151969	0.0999943	-	-
LA_000317	1734.1	1419.71	1613.51	1529.23	2229.82	1171.17	1359.76	33.4362	27.8414	23.3218	30.0828	39.3505	17.5361	18.2185	-	O	O	10.737	0.97912	0.0578136	0.161721	10.7424	0.153955	0.606623	0.738374	-	-
LA_000318	58.968	50.101	19.822	165.581	125.663	2.602	0	0.725872	0.626279	0.180889	2.07124	1.41509	0.024731	0	-	-	O	3.10116	-3.92736	0.123374	0.241728	6.33013	1.69153	0.0462464	0.164089	-	-
LA_000319	11.583	13.413	47.201	186.034	140.071	42.431	14.094	0.127403	0.149778	0.38409	2.07781	1.40929	0.359995	0.107359	-	O	O	4.91225	1.48894	0.313569	0.421193	5.961	2.7571	0.0109686	0.0878827	-	-
LA_000320	5.022	29.693	15.861	145.119	133.431	0	21.903	0.092921	0.55866	0.219708	2.73812	2.25938	0	0.281501	-	-	O	4.13232	0.737878	0.747194	0.816542	5.63802	2.92006	0.0146721	0.0985869	-	-
LA_000321	31.816	33.649	7.587	37.615	26.529	7.867	0	0.994713	1.07283	0.181296	1.20808	0.759734	0.192878	0	-	-	O	3.49927	-1.53119	0.518828	0.621637	4.84113	0.313961	0.746439	0.840248	-	-
LA_000322	391.129	544.261	121.242	183.953	168.02	94.758	61.667	18.0175	25.653	4.37432	8.77988	7.09689	3.46514	1.99581	-	O	O	7.65083	-0.964226	0.304112	0.411257	7.9937	-1.1153	0.174344	0.340969	-	-
LA_000323	1177	871.425	652.051	656.517	1163.42	265.475	143.325	21.7767	16.3953	9.03241	12.3872	19.7	3.81183	1.84207	-	O	O	8.98853	-0.893702	0.14828	0.265794	9.80691	-0.0951946	0.818936	0.888759	-	-
LA_000324	41.912	41.4	24.771	344.217	177.384	29.057	33.491	0.932574	0.937533	0.415158	7.82743	3.61316	0.503283	0.518456	-	O	O	5.34786	1.07916	0.378275	0.487377	6.63453	2.81554	0.00341638	0.0619999	-	-
LA_000325	953.18	539.911	570.141	1408.01	1065.72	348.865	336.796	25.0695	14.4652	11.3686	37.9337	25.6662	7.16611	6.17296	-	O	O	9.17981	0.298628	0.5686	0.667029	9.8562	0.812523	0.0821807	0.221704	-	-
LA_000327	17.705	25.35	16.151	12.689	20.952	5.826	4.117	0.552629	0.806921	0.38526	0.406849	0.599049	0.14261	0.089733	-	-	O	3.57494	-0.752045	0.691725	0.771869	4.18742	-0.361555	0.708517	0.813692	-	-
LA_000329	22.788	26.313	34.077	16.402	15.641	0	1.7	0.59125	0.695412	0.669946	0.435836	0.37159	0	0.030742	-	-	O	2.61207	-3.59666	0.188999	0.291622	4.40133	-0.851484	0.321487	0.495681	-	-
LA_000330	433.884	285.56	449.515	241.987	365.253	126.466	176.129	9.33541	6.25206	7.27624	5.31874	7.19378	2.11687	2.63569	-	O	O	8.18986	-0.0294817	0.955494	0.96977	8.40476	-0.435749	0.283874	0.458993	-	-
LA_000331	549.406	457.276	581.451	475.187	671.632	255.682	302.401	11.5684	9.79671	9.20398	10.2185	12.945	4.18674	4.42777	-	O	O	8.85263	0.388177	0.458359	0.56512	9.09255	0.0325688	0.918531	0.95133	-	-
LA_000333	721.105	402.537	1010.34	593.478	887.512	407.48	233.034	15.0682	8.55803	15.8671	12.664	16.9755	6.62076	3.38591	-	O	O	9.12509	0.136739	0.810332	0.864883	9.47396	-0.000385663	0.998759	0.999272	-	-
LA_000340	0	0	0	0	0	715.011	1310.32	0	0	0	0	0	24.9662	40.5268	-	O	-	-0.674153	13.3643	0.000104712	0.00330166	NA	NA	NA	NA	Up	-
LA_000343	991.699	989.932	1392.68	379.022	765.647	136.371	244.063	16.9378	17.1877	17.7683	6.59625	11.9668	1.80547	2.89397	-	O	O	9.13439	-1.22434	0.069692	0.177719	9.62253	-1.08192	0.0266882	0.126815	-	-
LA_000344	78.169	95.662	63.174	157.782	109.495	22.991	21.747	0.977254	1.21453	0.585694	2.00472	1.25229	0.221984	0.188394	-	-	O	5.66778	-0.556113	0.616927	0.709046	6.71083	0.694677	0.269081	0.444097	-	-
LA_000345	83.35	41.068	41.257	262.942	151.488	0	0	1.37886	0.690557	0.509402	4.43093	2.29322	0	0	-	-	O	-0.674153	-5.74182	0.0171027	0.0894681	6.75609	1.89455	0.0195094	0.111229	-	-
LA_000346	1619.27	1087.69	2423.6	344.839	736.833	160.384	272.107	60.4616	41.4737	69.857	13.2736	25.2117	4.71972	7.11259	-	O	O	9.51616	-1.62482	0.0298104	0.119246	9.87097	-1.74947	0.00692459	0.0752685	-	-
LA_000347	7.691	14.442	29.499	17.941	19.167	19.752	3.032	0.289422	0.555021	0.857332	0.696105	0.660973	0.585952	0.079875	-	O	O	4.01021	0.599551	0.723527	0.797481	4.15214	0.0540116	0.944085	0.967138	-	-
LA_000348	25.072	44.913	21.272	40.531	63.031	22.733	9.608	0.343996	0.62595	0.216853	0.565555	0.791201	0.241118	0.091388	-	-	O	4.72887	0.2736	0.825766	0.876583	5.32104	0.623967	0.422389	0.588626	-	-
LA_000349	138.659	309.584	71.282	231.949	272.495	31.876	78.553	3.51924	8.00239	1.36957	6.02716	6.33252	0.631373	1.38884	-	O	O	6.94295	-0.371501	0.734503	0.806299	7.74146	0.391456	0.607906	0.73927	-	-
LA_000350	419.497	718.579	286.98	519.465	493.59	29.819	0	4.6115	8.01924	2.33392	5.79853	4.96331	0.252844	0	-	-	O	6.60827	-3.90451	0.05301	0.154602	8.96811	-0.0194097	0.972216	0.984346	-	-
LA_000351	282.337	303.349	59.456	327.475	442.997	18.731	43.447	3.36137	3.66711	0.524434	3.96095	4.82467	0.172142	0.358352	-	O	O	6.66757	-1.48504	0.218336	0.317825	8.18378	0.708701	0.367591	0.538703	-	-
LA_000352	2690.84	3768.81	4772.6	4027.88	4428.05	1036.81	1237.18	52.3301	74.5473	69.5952	79.9251	78.8166	15.6598	16.7198	-	O	O	11.2832	-0.41841	0.423112	0.531124	11.9589	0.100546	0.784098	0.865944	-	-
LA_000353	5995.15	7391.61	12533.2	2810.55	3329.13	876.44	687.117	61.7372	77.2614	95.3788	29.3774	31.358	6.95786	4.89879	-	O	O	11.594	-2.18144	0.00564316	0.0419437	12.3214	-1.55872	0.00749069	0.077392	Down	-
LA_000354	1817.2	1853.38	1014.61	388.709	541.691	278.685	346.224	34.3663	35.6457	14.3753	7.49831	9.37577	4.09147	4.5491	-	O	O	9.73149	-1.03622	0.10747	0.22569	9.73811	-1.85998	0.00493624	0.0682364	-	-
LA_000355	2713.44	5077.85	7003.48	5736.95	4632.7	753.962	1979.78	25.4286	48.2913	48.4311	54.542	39.7081	5.44294	12.8401	-	O	O	11.6408	-0.500737	0.494735	0.599293	12.316	0.019009	0.968887	0.98231	-	-
LA_000356	31.341	100.943	35.599	191.808	80.951	9.598	0	0.586069	1.91959	0.498563	3.65819	1.38542	0.139308	0	-	-	O	4.25993	-2.47867	0.262391	0.366779	6.51707	1.20383	0.198447	0.36866	-	-
LA_000357	0	0	39.529	74.752	69.863	0	0	0	0	0.268767	0.698859	0.588901	0	0	-	-	-	NA	NA	NA	NA	4.90259	2.49714	0.231961	0.405426	-	-
LA_000358	1203.65	2006.18	1659.23	640.847	857.776	119.015	144.995	19.3134	32.7162	19.8549	10.4716	12.5943	1.47906	1.61451	-	O	O	9.13827	-2.33865	0.00551798	0.0412871	10.1114	-1.22533	0.0192835	0.110658	Down	-
LA_000359	207.503	43.425	218.082	27.302	52.834	0	0	2.35377	0.5001	1.83114	0.31454	0.548222	0	0	-	-	O	-0.674153	-7.19798	0.00459702	0.036315	6.25596	-2.01575	0.0453089	0.162364	Down	-
LA_000360	2626.48	109.724	4417.48	38.034	1301.27	4	4	30.6246	1.29899	38.1459	0.450482	13.8795	0.035995	0.032308	-	-	O	6.83128	-7.84192	0.00351926	0.0299396	10.1925	-1.9547	0.278276	0.453404	Down	-
LA_000362	108.414	135.017	190.152	78.911	177.092	23.48	31.692	11.4016	14.7131	17.1144	8.87791	17.1354	2.05277	2.39632	-	O	O	6.25414	-1.07315	0.280754	0.386465	7.06053	-0.292959	0.612768	0.742851	-	-
LA_000363	347.955	1104.87	1958.89	856.566	1031.24	122.317	102.038	5.37452	17.3421	22.5431	13.4688	14.5748	1.46258	1.09346	-	O	O	8.73747	-2.06129	0.0419131	0.138363	10.0108	-0.342823	0.626672	0.752966	-	-
LA_000369	0	0	0	11.946	10.991	1.32	6.299	0	0	0	0.667805	0.541675	0.05663	0.23849	-	-	-	NA	NA	NA	NA	-0.884071	5.39265	0.0188387	0.109611	-	-
LA_000370	278.211	268.381	337.001	440.813	463.7	126.002	103	4.26809	4.18387	3.85128	6.88395	6.50903	1.49629	1.09623	-	O	O	7.77577	-0.0816734	0.8955	0.927541	8.51074	0.553719	0.161352	0.325569	-	-
LA_000371	5.143	10.353	6.232	169.728	59.622	23.398	7.291	0.089428	0.183028	0.080983	3.00783	0.948753	0.31546	0.08803	-	O	-	3.64445	2.25502	0.234574	0.335838	4.9062	3.94571	0.0030227	0.0603377	-	-
LA_000372	1272.65	898.221	1525.51	2685.19	2575.92	930.558	877.401	15.2461	10.9262	13.5413	32.6824	28.2293	8.60572	7.28208	-	O	O	10.2955	0.861476	0.0886376	0.202861	10.8084	1.05202	0.0135826	0.0954077	-	-
LA_000376	301.766	338.95	243.542	102.975	182.854	18.628	13.202	4.12117	4.70207	2.47102	1.43017	2.28468	0.196658	0.124999	-	-	O	6.35889	-2.96224	0.00923607	0.0590052	7.67316	-1.16929	0.0441867	0.160291	-	-
LA_000377	151.129	233.784	14.783	140.668	125.618	333.378	195.696	2.5066	3.94129	0.183015	2.37665	1.90654	4.28441	2.25291	-	O	O	7.83428	2.17044	0.0905595	0.204436	7.10142	-0.1325	0.906239	0.944189	-	-
LA_000378	297.151	353.921	369.003	87.172	148.843	57.08	50.126	3.86715	4.678	3.56412	1.15329	1.77212	0.573931	0.452141	-	O	O	7.3403	-1.39029	0.07461	0.185054	7.63367	-1.63751	0.00889397	0.0819936	-	-
LA_000379	0	27.19	0	225.989	213.127	19.94	7.132	0	0.283525	0	2.35645	2.00267	0.157916	0.050723	-	-	-	NA	NA	NA	NA	5.56937	4.36706	0.0484893	0.168218	-	-
LA_000380	19.121	17.874	33.887	279.848	97.157	63.38	30.479	0.200727	0.190463	0.262964	2.98219	0.932909	0.512997	0.221532	-	O	-	5.28639	2.24946	0.0870196	0.200284	6.08743	3.01855	0.00533427	0.0696385	-	-
LA_000381	3119.56	2427.98	3426.38	4854.33	5293.49	2949.34	2345.57	38.3271	30.292	31.2074	60.6052	59.4957	27.9797	19.9676	-	O	O	11.7081	1.11199	0.0321009	0.123194	11.9214	0.703045	0.0433702	0.158902	-	-
LA_000382	5.189	7.205	4.846	264.806	157.583	14.618	13.314	0.094067	0.132796	0.065732	4.89399	2.61416	0.205574	0.167622	-	-	-	NA	NA	NA	NA	5.15709	5.14322	0.000206389	0.0466757	-	Up
LA_000383	0	3.511	3.907	341.439	153.627	89.385	50.208	0	0.042747	0.034711	4.15968	1.68517	0.827404	0.4171	-	O	-	3.97825	6.03194	0.00970556	0.0608945	4.67521	6.60006	0.00118559	0.0512852	-	-
LA_000384	16.113	15.694	0	176.394	95.208	38.667	7.012	0.194673	0.192534	0	2.1653	1.05224	0.360656	0.058692	-	O	-	4.19747	2.24478	0.304177	0.41131	5.29669	3.60248	0.0353338	0.144633	-	-
LA_000385	0	24.933	11.187	272.401	277.123	0	40.058	0	0.354346	0.116335	3.87626	3.54704	0	0.388571	-	O	O	4.33779	2.06887	0.432657	0.540412	5.8939	4.35429	0.0161341	0.102275	-	-
LA_000386	6.675	0	10.905	176.283	166.104	49.068	0	0.095572	0	0.116129	2.56786	2.176	0.543386	0	-	O	-	3.72694	3.29526	0.230603	0.331406	4.94554	4.8969	0.00581174	0.0713802	-	-
LA_000387	5582.42	4126.65	7039.83	4171.8	5735.76	2381.09	1885.52	82.4489	61.9256	77.3827	62.7002	77.5098	27.2092	19.3152	-	O	O	11.9988	-0.0931078	0.836783	0.884604	12.3423	-0.241173	0.463791	0.624296	-	-
LA_000389	1249.59	2233.77	280.984	100.517	42.447	3126.63	587.877	40.4153	73.6948	6.95803	3.3418	1.25762	79.3713	13.2831	-	O	O	10.8265	1.68076	0.139492	0.258333	8.29551	-4.21706	0.00792204	0.079029	-	-
LA_000390	1440	2222.55	364.432	177.842	193.402	8224.98	1404.14	113.232	180.11	23.6552	14.7529	13.9705	527.158	78.5923	-	O	O	11.555	2.96442	0.0214877	0.102981	8.99574	-2.99063	0.0115199	0.0894708	-	-
LA_000391	38.496	59.235	12.54	13.711	9.685	137.481	13.948	2.63449	4.16817	0.697255	0.984295	0.60852	7.60611	0.676638	-	O	O	5.95393	2.1515	0.141557	0.26072	4.41963	-1.75336	0.14016	0.299209	-	-
LA_000392	859.314	1480.32	395.366	120.836	150.088	1448.15	473.68	32.2109	56.6666	11.4431	4.66979	5.15554	42.7869	12.4305	-	O	O	10.1272	1.23211	0.146222	0.263885	8.4826	-2.89244	0.00559104	0.0705767	-	-
LA_000393	44.198	339.299	64.734	37.415	15.025	74.054	12.527	2.24588	17.6594	2.59672	1.97517	0.700279	2.9989	0.448088	-	O	O	6.59744	-0.715606	0.613989	0.706587	6.05656	-2.62725	0.0711694	0.205026	-	-
LA_000394	553.013	761.284	390.813	162.311	162.753	1692.47	336.336	31.6537	44.6951	17.8466	9.68559	8.54722	77.6076	13.586	-	O	O	9.80045	1.99237	0.0305318	0.120529	8.26826	-1.90727	0.0077959	0.0785842	-	-
LA_000395	30.539	0	81.314	55.568	109.334	0	40.604	0.836388	0	1.69139	1.55993	2.74217	0	0.775312	-	O	O	5.06951	0.644502	0.796643	0.854554	5.72569	1.12475	0.478561	0.636442	-	-
LA_000396	7.552	29.135	0	0	0	45.789	0	0.192061	0.754609	0	0	0	0.908794	0	-	O	O	4.31503	1.91953	0.46504	0.571383	-0.884071	-5.23221	0.0671311	0.198994	-	-
LA_000397	117.697	77.853	233.705	163.881	198.186	68.636	148.176	2.89913	1.95276	4.35265	4.1311	4.46964	1.31862	2.54178	-	O	O	7.23141	0.982694	0.278778	0.384488	7.30658	0.300182	0.611438	0.741796	-	-
LA_000398	112.349	174.367	77.472	11.865	3.984	64.502	17.002	3.24585	5.1346	1.70406	0.351661	0.105416	1.4585	0.342678	-	O	O	6.37894	-0.413397	0.707038	0.784488	5.0147	-3.97677	0.00485035	0.0679664	-	-
LA_000399	54.176	0	23.2	35.239	63.926	22.791	28.904	1.46703	0	0.476897	0.977911	1.58519	0.482313	0.545616	-	O	O	4.92076	1.39706	0.482579	0.588008	5.10247	0.914673	0.559723	0.702487	-	-
LA_000400	24.932	106.471	10.565	10.613	18.847	25.478	4.573	0.641243	2.78919	0.205827	0.279523	0.443858	0.51155	0.081947	-	O	O	5.00557	-0.580479	0.730587	0.803028	4.761	-1.90163	0.173372	0.339917	-	-
LA_000401	0	0	0	204.337	0	0	0	0	0	0	1.50797	0	0	0	-	-	-	NA	NA	NA	NA	-0.884071	8.6789	0.0355851	0.145194	-	-
LA_000402	2407.94	2615.86	2860.38	5293.96	6004.48	2870.54	1718.15	18.9404	20.8738	16.5633	42.2086	43.1935	17.3725	9.34731	-	O	O	11.5096	1.05564	0.0462202	0.144543	11.912	1.02609	0.0104809	0.0865886	-	-
LA_000403	4.816	20.305	31.771	601.448	470.82	124.009	13.21	0.034425	0.147209	0.166987	4.3557	3.07747	0.681583	0.065285	-	O	-	5.37986	3.01795	0.069324	0.17719	6.66943	4.76933	0.000777106	0.0500974	-	-
LA_000404	12.572	99.373	72.948	809.487	521.847	445.728	14.329	0.101654	0.815197	0.43438	6.63543	3.85903	2.77352	0.080145	-	O	O	7.11673	2.99356	0.0771404	0.188306	7.70681	3.34562	0.0073861	0.0769607	-	-
LA_000405	0	186.908	0	1301.48	955.273	74.708	0	0	1.52269	0	10.5945	7.01545	0.461638	0	-	O	O	5.867	0.228093	0.937662	0.95726	8.14959	3.96514	0.104541	0.252702	-	-
LA_000406	6.401	8.761	8.061	87.212	44.508	8.999	20.86	0.129672	0.180545	0.122601	1.80344	0.825245	0.141679	0.293753	-	-	-	NA	NA	NA	NA	4.5304	3.05407	0.00802381	0.0793343	-	-
LA_000407	0	92.659	69.828	139.67	118.548	30.187	8.807	0	1.34384	0.741321	2.02843	1.54839	0.333292	0.087181	-	O	O	5.27763	-0.327437	0.875818	0.913469	6.42444	1.13992	0.477856	0.635941	-	-
LA_000408	17.931	121.649	47.537	353.822	117.832	54.184	78.214	0.155879	1.07301	0.304616	3.11917	0.936829	0.362652	0.470418	-	O	O	6.32619	1.31779	0.291479	0.397939	7.00199	1.84003	0.105251	0.253624	-	-
LA_000409	60.635	5.323	0	59.597	123.769	23.763	3.354	1.30389	0.116478	0	1.30916	2.43631	0.39753	0.050169	-	O	O	4.28848	0.539489	0.823044	0.87454	5.44137	1.99251	0.259784	0.434729	-	-
LA_000410	783.947	1066.1	1071.17	680.579	639.942	990.461	422.608	7.42998	10.2541	7.49276	6.54414	5.54738	7.23198	2.77208	-	O	O	9.93677	0.757641	0.184846	0.288879	9.65809	-0.633076	0.126994	0.283115	-	-
LA_000411	1870.41	2955.48	1829.71	1451.91	1722.55	1744.18	2396.49	19.89	31.9034	14.3865	15.6746	16.7552	14.3026	17.646	-	O	O	11.3581	1.18089	0.0622541	0.168051	10.8875	-0.594462	0.186818	0.355569	-	-
LA_000413	52.341	142.369	27.073	219.731	112.006	134.385	128.229	1.1015	3.04845	0.428301	4.72253	2.15761	2.1993	1.8765	-	O	O	6.92801	2.03144	0.0797116	0.191474	6.85952	1.06111	0.268703	0.443638	-	-
LA_000414	248.593	385.191	433.676	610.46	633.679	0	277.036	3.43774	5.41104	4.45677	8.58602	8.01733	0	2.65619	-	O	O	8.13303	0.058212	0.975404	0.983262	8.88427	0.728431	0.1155	0.267552	-	-
LA_000415	241.117	279.494	370.972	234.646	146.936	0	0	1.86079	2.18811	2.10711	1.83536	1.03703	0	0	-	-	O	-0.674153	-8.18471	0.000596361	0.00837291	7.91351	-0.669507	0.212713	0.384471	Down	-
LA_000416	177.604	79.002	112.367	223.758	227.984	155.42	24.148	2.41521	1.09128	1.13515	3.09438	2.83646	1.63371	0.22766	-	O	O	6.91149	0.754754	0.46234	0.568838	7.37102	0.834463	0.139479	0.298456	-	-
LA_000417	796.572	942.162	408.918	117.277	9.619	24.024	0	11.8836	14.2815	4.54131	1.78055	0.131297	0.277329	0	-	-	O	6.73999	-4.79145	0.0219786	0.104121	7.81442	-3.47923	0.0207824	0.113925	-	-
LA_000418	2744.55	2645.59	2263.24	688.026	1916.71	656.882	323.812	21.597	21.1197	13.1109	5.48787	13.7936	3.9771	1.76237	-	O	O	10.3707	-1.1455	0.0535356	0.155224	10.8046	-1.11376	0.0431807	0.158479	-	-
LA_000419	20.68	14.533	40.472	494.121	261.781	29.275	24.898	0.276823	0.197597	0.402307	6.72536	3.20585	0.302847	0.231024	-	O	O	4.9487	1.41877	0.294215	0.400826	6.61578	3.92006	0.00068255	0.0490269	-	Up
LA_000420	126.303	109.036	629.53	263.594	180.007	34.919	0	2.50701	2.20149	9.37564	5.33977	3.2703	0.538486	0	-	O	O	6.30837	-2.84914	0.164476	0.27733	7.96872	-0.357057	0.680909	0.793855	-	-
LA_000421	635.309	371.406	1093.21	566.397	851.895	180.354	215.89	9.80118	5.8226	12.5653	8.89528	12.0255	2.15391	2.31072	-	O	O	8.79156	-0.476145	0.458328	0.565088	9.42872	-0.0355428	0.940344	0.965188	-	-
LA_000423	878.449	342.65	529.04	3.593	120.914	4.008	7.537	19.5349	7.755	8.86116	0.081649	2.46148	0.06938	0.116604	-	-	O	6.1291	-5.29203	0.000886084	0.011032	7.4916	-3.40699	0.0301464	0.134325	Down	-
LA_000424	1342.02	160.199	1464.31	57.082	316.381	24.865	76.197	155.404	19.2613	146.901	7.10753	33.7309	2.41091	6.36849	-	O	O	8.06803	-2.85386	0.0394151	0.134484	8.66282	-2.50233	0.0528698	0.175527	-	-
LA_000425	7355.19	819.913	7824.65	775.315	5748.37	81.127	119.266	254.829	28.9912	208.346	27.6484	182.471	2.21029	2.88946	-	O	O	9.75488	-4.34118	0.00571172	0.0423321	11.9362	-0.816843	0.459651	0.620948	Down	-
LA_000426	40.794	29.39	175.154	22.735	71.849	3	16.901	4.40959	3.29374	16.2609	2.63281	7.14671	0.270112	1.31492	-	O	O	5.11825	-1.59095	0.331536	0.43986	5.89274	-0.87121	0.403052	0.570989	-	-
LA_000428	655.8	219.217	1740.49	113.609	713.418	83.997	29.36	16.1849	5.50917	32.4809	2.86943	16.1206	1.6169	0.50461	-	O	O	7.99122	-2.65528	0.0340874	0.126349	9.14428	-1.1809	0.26755	0.442467	-	-
LA_000429	15743.6	4043.38	10560.2	358.487	2814.12	1315.47	801.713	524.192	137.355	269.627	12.276	85.8386	34.4045	18.6556	-	O	O	11.8981	-1.95087	0.021971	0.1041	11.8898	-2.80782	0.0214946	0.115371	-	-
LA_000430	978.387	404.528	692.132	35.452	176.899	348.314	80.414	26.327	11.0899	14.1339	0.977541	4.35892	7.32373	1.5083	-	O	O	8.79049	-0.459224	0.539848	0.641021	8.02055	-2.83812	0.00736629	0.0769301	-	-
LA_000431	466.046	0	1931.07	164.857	1270.38	0	0	10.9667	0	34.2969	3.96747	27.3681	0	0	-	-	O	-0.674153	-9.52071	0.0372438	0.131018	9.46229	-0.240325	0.904258	0.942959	-	-
LA_000435	115117	139625	138420	162456	114709	184485	175409	7039.22	8764.87	6796.52	10378.7	6437.33	9066.16	7581.2	-	O	O	17.496	1.73587	0.0281869	0.116497	17.0601	0.0301359	0.944857	0.967594	-	-
LA_000436	128068	254995	257267	199494	126422	123226	138995	3997.46	8116.79	6136.92	6396.61	3614.56	3016.13	3029.52	-	O	O	17.6308	0.577242	0.431964	0.539679	17.5371	-0.441639	0.443997	0.607498	-	-
LA_000437	115829	226538	250390	207712	142209	154285	122187	3654.01	7288.45	6039.9	6732.46	4109.41	3817.67	2691.95	-	O	O	17.5983	0.743851	0.311948	0.419447	17.5278	-0.228393	0.679411	0.792837	-	-
LA_000438	2810.53	5297.41	6511.03	5262.8	2362.92	406.399	390.048	356.016	698.013	722.157	720.223	275.713	43.3897	35.7857	-	O	O	10.7121	-2.33456	0.00593552	0.0434844	12.1077	-0.374319	0.531405	0.679578	Down	-
LA_000439	142134	261258	287025	365547	257208	207526	231082	4440.12	8322.94	6852.63	11730.7	7359.92	5083.71	5040.78	-	O	O	18.0531	1.21515	0.130922	0.249466	18.0523	0.38208	0.481232	0.63867	-	-
LA_000440	93510.6	178707	178834	210227	144052	101485	97286.4	2655.68	5172.39	3863.65	6123.19	3746.65	2254.85	1927.07	-	O	O	17.1721	0.671805	0.338311	0.446812	17.3417	0.179341	0.734729	0.832219	-	-
LA_000444	14.052	18.384	15.094	82.469	45.004	10.004	5	3.79799	5.25703	3.845	24.9305	11.287	2.39868	1.00928	-	O	O	3.69563	0.145778	0.927329	0.950024	5.02289	1.96606	0.0354438	0.144853	-	-
LA_000456	3012.13	2117.4	3620.03	3387.25	3458.46	1794.72	1422.67	68.5705	49.063	62.1228	78.8277	72.0754	31.8171	22.5369	-	O	O	11.3264	0.437621	0.33883	0.447299	11.6174	0.184562	0.569618	0.709762	-	-
LA_000462	43.211	35.775	34.932	15.417	21.862	36.678	33.236	1.87588	1.58813	1.18248	0.69238	0.870045	1.26121	1.01258	-	O	O	5.44786	1.16567	0.313586	0.42121	4.72437	-1.11782	0.17171	0.337943	-	-
LA_000463	21.773	62.551	62.943	23.22	41.259	18.213	23.029	0.857089	2.51566	1.91913	0.943389	1.48858	0.566004	0.635172	-	O	O	5.27783	0.0306709	0.990596	0.993375	5.30885	-0.737263	0.38084	0.550988	-	-
LA_000464	13.885	0	0	64.327	73.851	62.189	11.846	0.693638	0	0	3.33702	3.38362	2.47414	0.416443	-	O	O	3.88353	4.27006	0.109867	0.227476	4.12342	3.89453	0.0616868	0.190539	-	-
LA_000465	695.827	462.158	614.062	361.806	549.34	168.18	252.168	30.105	20.4462	20.7111	16.1926	21.7886	5.76281	7.65627	-	O	O	8.73207	-0.155356	0.781287	0.842783	9.00001	-0.456241	0.226214	0.399023	-	-
LA_000466	0	0	0	10.619	24.328	3.584	0	0	0	0	1.47323	2.87605	0.388083	0	-	-	-	NA	NA	NA	NA	-0.884071	5.93666	0.0126666	0.0930041	-	-
LA_000467	3.126	4	5.024	175.089	197.574	2.976	3.912	0.430482	0.573994	0.611764	26.1679	25.0827	0.34767	0.3916	-	-	-	NA	NA	NA	NA	4.77909	5.44835	0.000101636	0.0455578	-	Up
LA_000468	1	5	0	172.637	281.339	3.439	3	0.110268	0.571677	0	20.4096	28.5422	0.316263	0.238205	-	-	-	NA	NA	NA	NA	4.46517	6.59343	0.00131771	0.0518572	-	-
LA_000469	0	0	4.976	24.208	32.117	0	0	0	0	1.57447	9.01778	9.89985	0	0	-	-	-	NA	NA	NA	NA	2.71489	4.10145	0.0465503	0.16466	-	-
LA_000470	411.502	382.01	691.869	318.824	411.819	65.371	71.898	4.17936	3.938	5.19168	3.28647	3.82569	0.511776	0.505524	-	O	O	7.78525	-1.53439	0.0473314	0.146197	8.71695	-0.5042	0.239313	0.41359	-	-
LA_000471	24.798	31.442	5.021	11.682	10.346	0	6.676	1.03334	1.33926	0.162678	0.503069	0.395199	0	0.195106	-	-	O	3.40588	-1.23738	0.632824	0.722695	3.94184	-1.00329	0.408609	0.575938	-	-
LA_000472	58.577	120.066	180.977	156.394	298.857	26.7	16.102	0.622914	1.29607	1.42297	1.68841	2.90698	0.218947	0.118563	-	-	O	5.90974	-1.23218	0.27962	0.385293	7.34796	0.81421	0.224657	0.397322	-	-
LA_000473	422.308	314.371	678.243	556.792	858.191	104.857	102.138	4.93006	3.72628	5.86402	6.60285	9.1647	0.944734	0.82597	-	O	O	8.03734	-0.870927	0.198891	0.297678	9.14777	0.516182	0.233292	0.406971	-	-
LA_000474	290.388	0	0	0	0	0	0	1.81236	0	0	0	0	0	0	-	-	O	-0.674153	-6.48794	0.12957	0.24866	-0.884071	-8.02299	0.0893803	0.231939	-	-
LA_000475	0	422.228	0	1040.21	789.462	1654.26	1036.92	0	3.15696	0	7.76969	5.32163	9.37808	5.28527	-	O	O	9.09971	4.34212	0.122728	0.241348	8.58495	2.48446	0.301835	0.476814	-	-
LA_000476	1648.01	1588.37	1881.55	4553.95	3893.92	1527.99	1128.29	10.5845	10.3458	8.8761	29.6224	22.8694	7.54193	5.00909	-	O	O	10.8081	0.910924	0.0647275	0.17145	11.3979	1.25576	0.00538549	0.0696595	-	-
LA_000478	1878.9	1939.53	2012.94	4925.2	3415.71	1852.82	1173.11	13.4023	14.0327	10.558	35.5953	22.2808	10.1626	5.78582	-	O	O	10.9939	0.893525	0.0749545	0.185127	11.4933	1.05749	0.0210719	0.1145	-	-
LA_000479	792.652	182.766	1436.28	350.925	1671.62	67	57	10.1676	2.38097	13.6696	4.57564	19.6164	0.663904	0.506723	-	O	O	8.02674	-2.34787	0.0372673	0.131059	9.73646	0.237384	0.790384	0.869985	-	-
LA_000480	746.677	27.445	578.505	281.511	30.763	422.414	1227.97	12.2993	0.459507	7.11134	4.72333	0.46369	5.39092	14.0392	-	O	O	9.51074	2.31423	0.094186	0.20866	8.07107	-1.40626	0.352761	0.524552	-	-
LA_000481	532.66	26.604	929.346	296.054	47.673	236.589	997.391	8.79284	0.446389	11.4493	4.9781	0.720125	3.02596	11.4277	-	O	O	9.37705	1.77786	0.203187	0.301826	8.20062	-1.40993	0.33872	0.51177	-	-
LA_000483	1315.44	68.025	1340.08	604.577	177.568	348.037	1892.07	20.5662	1.0808	15.6146	9.62349	2.54026	4.213	20.5248	-	O	O	10.2499	1.77245	0.189079	0.291622	9.22054	-1.12519	0.367401	0.538488	-	-
LA_000484	153.524	17.448	96.079	80.61	47.006	839.763	122.498	2.0615	0.237969	0.958136	1.10065	0.577457	8.715	1.14026	-	O	O	7.86753	3.68198	0.0128362	0.0736614	6.22539	-0.444248	0.648729	0.769598	-	-
LA_000485	224.896	126.212	48.301	280.415	152.499	1538.8	380.623	5.51144	3.14949	0.894812	7.03213	3.42171	29.4093	6.49552	-	O	O	8.70242	4.04862	0.00274469	0.0251164	7.43459	0.670894	0.402964	0.57091	Up	-
LA_000486	324.793	392.23	405.386	633.029	337.785	10523	4763.44	4.5372	5.56616	4.20939	8.99477	4.31719	113.663	46.1388	-	O	O	10.9644	5.58069	3.27743e-05	0.00265215	8.76367	0.345369	0.480524	0.638031	Up	-
LA_000487	3685.43	1779.63	1365.35	3749.28	2812.26	34921.5	17392.5	75.6938	37.1855	21.0638	78.6202	52.869	557.541	248.35	-	O	O	13.1472	4.77753	0.00026579	0.00497031	11.4247	0.49143	0.355392	0.527058	Up	-
LA_000488	311.69	153.366	0	620.367	305.62	3098.25	580.306	5.43217	2.71736	0	11.019	4.87432	41.8678	7.02236	-	O	O	9.27783	4.74964	0.038419	0.132862	8.09939	1.54749	0.367845	0.53896	-	-
LA_000489	181.92	185.552	73.088	962.53	557.336	1596.22	455.446	2.47128	2.56037	0.737542	13.2967	6.92671	16.7608	4.28916	-	O	O	8.83817	3.98391	0.0013704	0.0150705	8.42146	2.31266	0.00738869	0.0769607	Up	-
LA_000490	23.911	32.226	21.681	69.723	8.173	95.799	10.558	1.28458	1.77441	0.923908	3.89765	0.402809	4.11129	0.399746	-	O	O	5.43192	2.18058	0.125626	0.244994	5.061	0.604076	0.58883	0.724546	-	-
LA_000491	250.678	669.288	210.64	18.842	0	0	0	3.04481	8.25492	1.89625	0.23254	0	0	0	-	-	O	-0.674153	-8.60193	0.0011832	0.0135423	6.00419	-5.32212	0.0145722	0.0982997	Down	-
LA_000492	258.342	553.245	430.058	39.785	18.405	52.618	10.942	4.06052	8.83704	5.03835	0.636683	0.264706	0.640369	0.119336	-	O	O	7.0735	-2.54251	0.0313298	0.121941	6.82274	-3.87586	0.00152985	0.0533623	-	-
LA_000493	35.559	47.57	28.039	0	7.342	19.038	0	0.380985	0.51737	0.222153	0	0.071955	0.157297	0	-	-	O	4.4344	-0.851451	0.671113	0.754825	3.48634	-3.58266	0.0444244	0.160686	-	-
LA_000494	48.804	13.328	16.753	10.197	3.981	0	0	0.691571	0.191868	0.17651	0.146988	0.051616	0	0	-	-	O	-0.674153	-4.65073	0.0646488	0.171284	3.78846	-1.86192	0.136282	0.294557	-	-
LA_000495	87.108	216.98	167.733	29.692	5.901	0	0	0.912678	2.30766	1.2991	0.315803	0.056553	0	0	-	-	O	-0.674153	-7.3054	0.00297344	0.0265927	5.79236	-3.15117	0.0182321	0.108127	Down	-
LA_000496	10.674	234.73	672.641	8.875	29.234	30.939	12.5	0.129448	2.89056	6.04561	0.109362	0.324321	0.28968	0.105025	-	-	O	6.57119	-2.56542	0.149723	0.267857	6.20491	-4.12303	0.0409856	0.154714	-	-
LA_000498	5.47	0	0	142.352	64.81	17.803	4.763	0.094473	0	0	2.5055	1.02435	0.238381	0.057116	-	-	-	NA	NA	NA	NA	3.77496	5.88544	0.00689508	0.0751956	-	-
LA_000499	0	12.653	6.071	221.601	100.158	8.921	26.029	0	0.218421	0.077005	3.83423	1.55643	0.117419	0.306859	-	O	-	3.72918	2.75501	0.236031	0.337439	5.05919	4.58828	0.0131724	0.0943522	-	-
LA_000500	599.873	576.772	1029.59	2490.73	1707.57	309.145	518.086	10.7671	10.526	13.8236	45.5761	28.0489	4.30428	6.45819	-	O	O	9.38143	0.514253	0.384924	0.493899	10.2866	1.49155	0.00887521	0.0819857	-	-
LA_000501	15.157	25.687	17.39	129.704	74.724	0	19.793	0.197059	0.339182	0.167796	1.71424	0.888763	0	0.17835	-	-	O	4.14258	0.425089	0.838722	0.886038	5.51528	2.33712	0.0149898	0.0994713	-	-
LA_000502	4.367	81.488	32.418	0	5.577	2	0	0.099837	1.89607	0.558727	0	0.116703	0.035608	0	-	-	O	2.88632	-4.25691	0.133691	0.253455	3.36351	-4.13037	0.07628	0.212527	-	-
LA_000503	96.812	111.483	326.438	218.13	293.517	36.387	213.428	1.8583	2.17639	4.6965	4.27153	5.15651	0.542342	2.84662	-	O	O	7.51872	0.91075	0.407273	0.515767	7.71315	0.469525	0.467007	0.627023	-	-
LA_000505	298.362	172.707	799.324	571.557	798.089	846.699	221.564	4.47018	2.6292	8.91601	8.71518	10.9406	9.81664	2.30263	-	O	O	9.08799	1.59227	0.0878393	0.201488	9.03672	0.658282	0.315916	0.490635	-	-
LA_000507	391.311	246.97	488.325	335.869	479.402	1433.99	391.324	4.8046	3.07928	4.44475	4.19055	5.38474	13.5952	3.32916	-	O	O	9.40155	2.51519	0.00548895	0.0411371	8.58871	0.0542678	0.892303	0.935526	Up	-
LA_000511	3248.47	2680.64	2170.18	750.986	668.906	321.661	1567.12	41.6691	34.9217	20.6544	9.79195	7.84958	3.18735	13.9316	-	O	O	10.9538	-0.135799	0.863891	0.904727	10.4452	-1.99027	0.00144292	0.0531015	-	-
LA_000512	49.266	22.459	98.557	33.632	21.299	28.838	0	0.898121	0.416313	1.34459	0.625146	0.355341	0.407896	0	-	O	O	5	-0.784473	0.696964	0.776148	5.29526	-1.0271	0.270567	0.44548	-	-
LA_000513	247.127	578.008	45.056	24.572	9.285	0	0	2.91777	6.92928	0.394062	0.294729	0.100287	0	0	-	-	O	-0.674153	-8.24399	0.00529634	0.040078	6.21171	-4.19322	0.0180094	0.107519	Down	-
LA_000514	335.609	233.795	329.232	132.362	120.582	85.443	179.986	4.07383	2.88178	2.96195	1.63254	1.33899	0.800756	1.51373	-	O	O	7.92141	0.183469	0.795601	0.853704	7.60368	-1.28817	0.0213121	0.11506	-	-
LA_000516	76.924	48.892	8.125	25.814	102.887	25.428	0	0.957645	0.618113	0.075004	0.326587	1.17175	0.244462	0	-	-	O	4.77085	-0.689286	0.737204	0.808517	5.71305	0.35264	0.74438	0.838684	-	-
LA_000517	41.646	26.01	33.566	39.908	68.539	0	0	0.5319	0.337373	0.318053	0.518093	0.80083	0	0	-	-	O	-0.674153	-5.03218	0.0366578	0.130054	5.39521	0.594844	0.394986	0.563506	-	-
LA_000518	1308.41	760.411	903.988	310.037	575.287	46.7	74.745	17.5324	10.3496	8.99568	4.22429	7.0525	0.483627	0.694292	-	O	O	8.21148	-2.68793	0.00402207	0.0329089	9.34557	-1.25797	0.0164623	0.103015	Down	-
LA_000519	1155.12	513.985	925.082	52.35	389.118	141.881	0	15.0277	6.79136	8.93208	0.692356	4.63126	1.4261	0	-	O	O	8.12457	-2.43635	0.195104	0.294156	8.70211	-2.11948	0.0357204	0.145471	-	-
LA_000521	179.585	94.767	367.283	167.341	298.934	7.588	17.289	2.29899	1.2321	3.48843	2.17753	3.50096	0.075034	0.153391	-	-	O	5.95643	-2.70804	0.0421699	0.138683	7.76052	0.0672277	0.917119	0.950738	-	-
LA_000522	126.93	93.643	169.926	422.926	106.442	120.693	0	1.49863	1.12261	1.48617	5.07276	1.14963	1.09989	0	-	O	O	6.64694	0.0522285	0.9749	0.983036	7.56999	1.06369	0.177982	0.345038	-	-
LA_000523	94.007	70.639	29.83	261.634	83.064	68.292	11.163	1.01342	0.773025	0.237824	2.86362	0.819077	0.567771	0.083329	-	O	O	5.88305	0.462738	0.71712	0.79246	6.7718	1.40047	0.127502	0.283697	-	-
LA_000524	0	0	0	76.248	0	31.479	4.956	0	0	0	0.853819	0	0.267773	0.037851	-	-	-	NA	NA	NA	NA	-0.884071	7.25672	0.045723	0.163003	-	-
LA_000525	549.556	494.337	413.83	1662.55	743.546	929.801	1125.57	6.52859	5.96294	3.64216	20.0655	8.0804	8.52627	9.2634	-	O	O	9.73939	2.37966	0.00180442	0.0184233	9.61221	1.28877	0.0351581	0.144435	Up	-
LA_000526	100.579	131.358	56.403	572.176	217.552	298.928	176.583	1.13122	1.49991	0.469502	6.53552	2.23821	2.59386	1.37552	-	O	O	7.50449	2.5229	0.0103293	0.0636415	7.65983	1.99754	0.0241435	0.121644	-	-
LA_000527	13.4	0	0	225.263	51.09	19.457	3.582	0.15196	0	0	2.5944	0.529969	0.170241	0.028131	-	-	-	NA	NA	NA	NA	4.64666	5.04361	0.0259051	0.125287	-	-
LA_000528	29.252	34.699	3.523	37.342	15.86	0	3.25	0.602738	0.727381	0.054527	0.78559	0.299126	0	0.046553	-	-	O	2.95663	-2.41596	0.342086	0.450712	4.67225	0.176608	0.892852	0.935954	-	-
LA_000529	99.927	124.022	151.549	69.086	214.485	42	38.816	2.17313	2.74468	2.48039	1.53501	4.26984	0.710711	0.587157	-	O	O	6.41493	-0.347494	0.699632	0.778314	7.02371	0.0369068	0.956664	0.974695	-	-
LA_000530	32.675	90.572	31.909	14.163	8.016	0	0	0.681654	1.92242	0.500288	0.301719	0.153074	0	0	-	-	O	-0.674153	-5.7343	0.0211204	0.102191	4.63906	-2.31679	0.0520601	0.174374	-	-
LA_000531	22.306	31.94	4.029	39.41	13.876	0	0	0.368212	0.535916	0.049635	0.662672	0.209605	0	0	-	-	O	-0.674153	-4.3145	0.103109	0.219371	4.57664	0.393129	0.743592	0.838125	-	-
LA_000533	255.387	504.742	100.91	71.924	30.459	85.944	46.365	4.58821	9.22009	1.35617	1.31733	0.500797	1.19774	0.578509	-	O	O	7.3848	-0.941294	0.347376	0.456116	6.98902	-2.56775	0.0322544	0.138568	-	-
LA_000534	231.787	206.685	154.264	106.649	54.208	0	125.596	4.3344	3.93045	2.16046	2.03402	0.927738	0	1.63162	-	O	O	7.1375	-0.233299	0.897633	0.929043	7.00931	-1.32665	0.0659902	0.197088	-	-
LA_000535	498.999	482.633	200.081	50.079	105.096	222.23	188.398	9.31768	9.16462	2.79793	0.95371	1.79603	3.2208	2.44389	-	O	O	8.4232	0.313686	0.648218	0.735706	7.44075	-2.48928	0.00738892	0.0769607	-	-
LA_000536	0	28.073	0	61.135	92.367	0	0	0	0.489608	0	1.06875	1.45012	0	0	-	-	O	-0.674153	-3.37094	0.305227	0.412338	4.81738	2.77086	0.183923	0.352184	-	-
LA_000537	28.266	48.954	32.363	69.029	52.982	0	5.787	0.287005	0.504511	0.242782	0.711372	0.492062	0	0.040676	-	-	O	3.71232	-2.26259	0.319776	0.427875	5.59008	0.659613	0.368326	0.539371	-	-
LA_000538	35.145	57.292	0	0	0	6.332	0	0.365044	0.604042	0	0	0	0.050709	0	-	-	O	3.5332	-2.22536	0.432301	0.540038	-0.884071	-6.52502	0.0427765	0.157801	-	-
LA_000539	0	75.593	23.687	27.416	0	0	0	0	1.05429	0.241649	0.382823	0	0	0	-	-	O	-0.674153	-5.13344	0.106071	0.223769	4.53907	-1.30974	0.564655	0.70591	-	-
LA_000540	612.447	998.842	698.724	1128.37	1511.97	833.456	446.527	9.41823	15.6087	8.00473	17.6638	21.2748	9.92145	4.76388	-	O	O	9.71273	0.950177	0.115936	0.234114	9.98505	0.661331	0.137166	0.295576	-	-
LA_000541	47.554	120.841	3.332	96.08	23.946	44.255	14.951	0.547987	1.41383	0.028427	1.1246	0.252426	0.393535	0.119341	-	O	O	5.64219	0.164709	0.922248	0.946311	5.96926	-0.0158487	0.990063	0.994146	-	-
LA_000542	0	63.659	45.144	422.667	332.592	105.085	50.442	0	0.811918	0.420486	5.395	3.82126	1.01929	0.438994	-	O	O	6.00313	2.27293	0.240805	0.342885	6.91397	3.26828	0.0587448	0.185585	-	-
LA_000544	30.595	223.802	38.807	26.385	80.997	0	0	0.491533	3.65429	0.464975	0.431681	1.19073	0	0	-	-	O	-0.674153	-6.69766	0.0150608	0.082183	6.20073	-1.1178	0.357129	0.52867	-	-
LA_000545	7.05	1.775	3.891	70.445	24.299	17.59	0	0.300296	0.077307	0.12907	3.10263	0.948784	0.593059	0	-	O	-	2.77489	2.23931	0.42778	0.535604	3.84026	3.52861	0.0127647	0.0931964	-	-
LA_000546	5.955	0	6.057	264.344	66.042	0	0	0.061872	0	0.046513	2.78787	0.627624	0	0	-	-	-	NA	NA	NA	NA	4.68667	5.47074	0.00492388	0.0682303	-	-
LA_000547	3834.46	5231.66	2545.38	3877.61	4991.13	3062.08	2362.56	63.8732	88.5824	31.6513	65.8005	76.0803	39.5251	27.3173	-	O	O	11.935	0.723791	0.212414	0.311066	12.0287	0.0757957	0.865919	0.918909	-	-
LA_000548	65.812	45.11	66.394	126.653	90.821	28.957	13.25	0.710864	0.494633	0.530394	1.38898	0.897331	0.241219	0.099107	-	-	O	5.37074	-0.231752	0.839758	0.886748	6.33155	0.853769	0.17267	0.339182	-	-
LA_000549	543.41	96.99	94.053	189.996	89.23	142.345	530.028	25.4595	4.65033	3.4558	9.22724	3.83344	5.29761	17.4524	-	O	O	8.44618	1.87672	0.113734	0.23281	7.53895	-0.784931	0.429383	0.594744	-	-
LA_000550	3301.58	4203.79	5313.3	14792.1	9201.58	7121.06	9942.49	49.8346	64.4752	59.7197	227.25	127.082	83.1853	104.104	-	O	O	12.8369	2.31148	0.00310745	0.0274464	12.8257	1.45607	0.0107556	0.0872321	Up	-
LA_000553	2598.19	645.926	3032.1	40.669	134.429	124.731	33	49.2329	12.4475	43.0469	0.786077	2.33133	1.83489	0.434455	-	O	O	8.85731	-3.46473	0.0073456	0.0503194	8.67566	-4.66499	0.00121838	0.0514661	-	-
LA_000554	54.528	0	355.266	0	12.894	0	0	1.34228	0	6.61228	0	0.290604	0	0	-	-	O	-0.674153	-6.97143	0.0594635	0.163868	4.76982	-4.52471	0.12196	0.276462	-	-
LA_000555	34.542	2.249	78.343	0	2.139	0	0	0.61826	0.040934	1.04884	0	0.035042	0	0	-	-	O	-0.674153	-5.14819	0.0619173	0.167398	2.56372	-5.2959	0.0346468	0.143309	-	-
LA_000557	212.782	37.249	699.82	5.331	1.538	0	0	4.14437	0.737922	10.221	0.10595	0.027421	0	0	-	-	O	-0.674153	-8.19718	0.00571636	0.0423465	5.04354	-6.43188	0.00454744	0.0669933	Down	-
LA_000558	313.52	162.275	189.787	0	0	0	0	5.68846	2.99378	2.57663	0	0	0	0	-	-	O	-0.674153	-7.74647	0.00122497	0.0138838	-0.884071	-9.27342	0.000109554	0.0455578	Down	Down
LA_000561	148.157	261.206	279.401	29	34	33.665	42.76	4.21698	7.5771	6.05042	0.846586	0.886273	0.749698	0.848895	-	O	O	6.83002	-1.2932	0.160435	0.27619	6.41429	-2.95645	0.00204964	0.055948	-	-
LA_000562	402.204	355.209	482.673	1341.32	1188.17	405.235	193.967	8.45963	7.60165	7.63174	28.8122	22.8757	6.62825	2.83694	-	O	O	8.6931	0.784365	0.184115	0.287972	9.50093	1.56524	0.00239617	0.0567639	-	-
LA_000564	33.286	23.711	38.629	96.058	78.65	10.152	21.608	7.54058	5.65853	8.12968	24.1819	16.4964	2.01942	3.63013	-	O	O	4.77217	0.357116	0.793098	0.851757	5.7223	1.42199	0.0549493	0.179311	-	-
LA_000565	1500.67	1132.06	2060.3	2593.13	3175.48	779.395	516.818	24.4261	18.7281	25.0184	42.988	47.296	9.82728	5.83818	-	O	O	10.2145	0.0125227	0.978854	0.985508	11.0376	0.824147	0.0367204	0.147334	-	-
LA_000566	31.074	48.521	31.202	106.725	97.192	15.636	14.916	2.06057	3.30683	1.67542	7.41512	5.91642	0.836789	0.700568	-	O	O	4.84878	-0.0173438	0.999464	0.999632	5.96161	1.37436	0.067582	0.199548	-	-
LA_000567	376.975	278.94	317.528	343.745	340.896	150.295	65.406	11.1338	8.39822	7.1474	10.419	9.22136	3.47601	1.34798	-	O	O	7.77886	-0.347484	0.596732	0.691446	8.38049	0.0190992	0.960252	0.976903	-	-
LA_000568	55.185	100.399	74.006	10.96	0	6.791	25.832	1.78785	3.31791	1.83588	0.364997	0	0.17268	0.584678	-	O	O	5.46403	-0.887636	0.502951	0.606919	4.44283	-3.7628	0.041973	0.156451	-	-
LA_000575	252.448	301.415	409.102	390.494	405.882	91.396	48.733	4.83124	5.86661	5.86767	7.62376	7.1092	1.35811	0.648027	-	O	O	7.46936	-0.946312	0.205986	0.305079	8.48188	0.245769	0.548196	0.693394	-	-
LA_000576	68.476	97.957	55.215	88.493	139.09	31.791	18.332	1.97831	2.88454	1.2145	2.62279	3.68026	0.718854	0.369478	-	O	O	5.68882	-0.340954	0.758725	0.82557	6.52244	0.491475	0.432529	0.597505	-	-
LA_000577	556.841	561.913	733.342	417.649	592.464	70.66	86.165	11.8746	12.1928	11.7615	9.09723	11.565	1.17206	1.27787	-	O	O	8.05079	-1.66644	0.0261731	0.112509	9.11326	-0.375613	0.298165	0.4732	-	-
LA_000579	428.443	400.857	522.185	419.671	630.043	126.92	85.129	9.19775	8.75667	8.43301	9.20328	12.3811	2.11963	1.27105	-	O	O	8.01876	-0.81797	0.196293	0.295567	8.91098	0.131886	0.704917	0.81106	-	-
LA_000580	39.771	12.704	20.681	101.889	76.771	16.568	16.687	1.59502	0.520602	0.643205	4.21923	2.82197	0.524861	0.469032	-	O	O	4.57773	0.777228	0.583957	0.680151	5.54054	1.86167	0.0394959	0.15223	-	-
LA_000581	5	3.509	5.216	12.204	13.154	4	5.007	3.90092	2.92958	4.08933	10.7966	9.52498	2.84649	3.04925	-	-	-	NA	NA	NA	NA	2.92129	1.41585	0.227987	0.400952	-	-
LA_000582	4	12.491	4.784	29.796	13.846	11	2.993	2.32805	7.80012	2.76339	19.6302	7.51607	5.83702	1.34488	-	O	O	3.07351	1.11637	0.625235	0.716116	3.70035	1.53826	0.186839	0.355579	-	-
LA_000585	3	6	1	5	2	3934.09	3379.41	0.060772	0.123644	0.015209	0.103394	0.037083	61.9351	47.5883	-	O	-	7.08339	11.3045	1.01859e-05	0.00262468	NA	NA	NA	NA	Up	-
LA_000586	0	0	0	0	0	0	36.668	0	0	0	0	0	0	11.6445	-	O	-	-0.674153	7.67275	0.0615572	0.166617	NA	NA	NA	NA	-	-
LA_000587	341.658	321.608	416.961	458.557	471.32	43.269	27.128	5.34383	5.1119	4.86047	7.30219	6.74537	0.523989	0.294404	-	O	O	7.05952	-2.09063	0.0200793	0.0996229	8.67564	0.307044	0.40528	0.572905	-	-
LA_000588	31.018	60.744	87.143	96.552	108.011	11.224	3	6.31415	12.9938	16.3248	21.7387	20.333	1.99249	0.45093	-	O	O	4.58734	-1.86587	0.227976	0.328517	6.28702	0.703104	0.311513	0.48651	-	-
LA_000589	176.618	244.326	307.336	297.081	239.86	66.977	58.493	2.62467	3.68918	3.39967	4.49284	3.26141	0.770153	0.602926	-	O	O	7.20858	-0.67375	0.373098	0.482213	8.00789	0.0924096	0.844479	0.905371	-	-
LA_000590	131.83	161.231	222.57	327.722	322.571	26.234	0	2.22882	2.77095	2.81013	5.6452	4.99061	0.343763	0	-	O	O	5.7562	-2.56996	0.17435	0.282692	7.88695	0.858754	0.0897806	0.232531	-	-
LA_000591	392.682	433.818	349.366	384.613	330.555	58.581	88.937	8.6573	9.73345	5.79957	8.66474	6.67122	1.00517	1.36402	-	O	O	7.69585	-1.10261	0.141098	0.260259	8.56401	-0.201607	0.62888	0.754768	-	-
LA_000592	244.078	201.284	263.178	198.71	171.091	34.506	54.402	2.71969	2.27698	2.17002	2.24852	1.74387	0.296615	0.419827	-	O	O	6.95481	-1.07645	0.200067	0.298317	7.71114	-0.399187	0.37698	0.547249	-	-
LA_000593	89.075	30.607	166.615	44.276	93.371	74.954	79.792	1.47737	0.515995	2.06265	0.748061	1.41712	0.963272	0.918594	-	O	O	6.66178	1.05365	0.304662	0.411783	6.28735	-0.528952	0.513571	0.664927	-	-
LA_000594	66.539	28.331	65.212	24.094	81.725	0	7.481	1.99122	0.864332	1.48828	0.740123	2.24001	0	0.156251	-	-	O	4.13467	-2.36647	0.248266	0.351117	5.67587	-0.12131	0.881338	0.928864	-	-
LA_000595	43.79	47.21	161.861	1.664	0	0	0	0.762133	0.835325	2.10544	0.029511	0	0	0	-	-	O	-0.674153	-6.32963	0.0111431	0.0670666	3.11668	-6.54953	0.00447467	0.0668878	-	-
LA_000596	76.945	22.166	103.073	12.514	24.937	0	0	3.02588	0.890571	3.13929	0.507913	0.898764	0	0	-	-	O	-0.674153	-5.98801	0.0154075	0.0834072	5.10081	-1.90423	0.0690559	0.201722	-	-
LA_000597	161.355	162.959	493.082	0	24.854	0	0	2.70303	2.77492	6.16705	0	0.381004	0	0	-	-	O	-0.674153	-8.02628	0.00147546	0.0158838	5.77137	-4.63425	0.0211347	0.114668	Down	-
LA_000598	166.171	110.684	416.088	41.31	54.011	31.905	0	2.81933	1.90899	5.2725	0.714118	0.838577	0.419571	0	-	O	O	6.08892	-2.6707	0.170778	0.281473	6.6829	-2.31444	0.0141278	0.0968458	-	-
LA_000599	56.499	15.668	168.773	14.307	15.073	34.388	0	0.889491	0.250672	1.98059	0.229339	0.217136	0.419208	0	-	O	O	5.36725	-1.01111	0.615618	0.707933	5.06581	-2.44512	0.0594292	0.186756	-	-
LA_000600	94.194	125.1	159.731	20.176	99.276	0	0	1.63865	2.21251	2.07677	0.357717	1.58047	0	0	-	-	O	-0.674153	-6.9549	0.00354335	0.0300954	6.39511	-1.24609	0.147066	0.307842	Down	-
LA_000601	17.528	5.062	28.869	23.513	26.767	17.261	8.43	0.291728	0.085627	0.358657	0.398654	0.407653	0.222603	0.09739	-	-	O	4.09991	0.885987	0.626235	0.716946	4.34353	0.538582	0.58779	0.723727	-	-
LA_000602	13.71	15.858	26.3	52.179	28.662	115.228	0	0.272136	0.320187	0.39169	1.05702	0.520722	1.77693	0	-	O	O	5.21649	2.77944	0.194962	0.293988	4.79571	1.10553	0.211388	0.383046	-	-
LA_000603	86.789	0	118.901	154.378	46.17	271.315	46.595	2.01633	0	2.08394	3.66749	0.982002	4.91064	0.753443	-	O	O	6.87258	2.48829	0.200057	0.298315	6.37024	0.646691	0.701195	0.808383	-	-
LA_000604	142.282	251.741	26.453	153.308	96.613	102.219	83.282	2.71617	4.88756	0.378446	2.98557	1.68801	1.5151	1.10467	-	O	O	7.12801	0.605506	0.590112	0.685599	7.10557	-0.275512	0.786951	0.867922	-	-
LA_000605	12.3	17.039	0	0	0	4.116	3.547	0.343971	0.485591	0	0	0	0.090023	0.069172	-	-	O	2.90899	-0.143073	0.984929	0.989678	-0.884071	-4.86018	0.0672555	0.199191	-	-
LA_000606	49.391	52.476	7.909	45.812	22.76	16.023	0	4.3542	4.77746	0.583635	4.28282	1.84425	1.15983	0	-	O	O	4.30862	-1.09738	0.61861	0.710395	5.19708	-0.159519	0.895074	0.937286	-	-
LA_000607	0	41.946	0	57.771	0	0	0	0	0.838214	0	1.1582	0	0	0	-	-	O	-0.674153	-3.95029	0.248793	0.351638	4.48541	0.948232	0.712335	0.816347	-	-
LA_000608	280.809	160.577	173.179	132.111	183.362	51.627	88.709	8.03427	4.68247	3.77063	3.87705	4.80464	1.15582	1.7704	-	O	O	7.18192	-0.202246	0.802566	0.859257	7.47524	-0.454339	0.360569	0.531843	-	-
LA_000609	101.751	136.753	17.195	61.297	45.093	110.458	35.055	1.66181	2.27007	0.209528	1.01964	0.673901	1.39755	0.397355	-	O	O	6.55498	0.926708	0.452517	0.559507	6.11783	-0.78528	0.445705	0.608932	-	-
LA_000610	126.228	114.335	66.165	47.649	74.409	0	3.442	2.20391	2.02951	0.863468	0.847886	1.1889	0	0.041732	-	-	O	4.07104	-4.47917	0.0380626	0.132198	6.29963	-0.859646	0.2071	0.378272	-	-
LA_000612	9.597	19.462	0	78.785	47.68	18.999	16.973	0.280001	0.578797	0	2.35851	1.27406	0.433942	0.345494	-	O	O	4.02984	2.08223	0.337743	0.446216	4.69727	2.58098	0.114294	0.26592	-	-
LA_000613	1040.44	683.19	842.836	434.531	775.347	542.192	451.439	25.0818	16.7688	15.3497	10.7168	17.1127	10.1899	7.57716	-	O	O	9.59971	0.507809	0.294168	0.40079	9.46711	-0.594575	0.137837	0.2964	-	-
LA_000614	34.731	31.056	16.801	77.644	63.262	3.178	8.524	0.801571	0.729599	0.292452	1.83222	1.33663	0.057125	0.136906	-	-	O	3.97117	-0.895057	0.61752	0.709585	5.48054	1.28577	0.112402	0.263373	-	-
LA_000615	1.353	1.318	3.658	10.808	23.656	1.513	1.393	0.050979	0.050712	0.106435	0.419778	0.816567	0.044915	0.036739	-	-	-	NA	NA	NA	NA	2.55064	2.94404	0.0424473	0.157168	-	-
LA_000617	62.364	152.335	1.609	15.191	7.576	0	3.087	3.46148	8.66946	0.071027	0.878202	0.385779	0	0.120853	-	-	O	3.78376	-4.2187	0.130503	0.248818	4.91851	-2.78422	0.13643	0.294758	-	-
LA_000618	0	10.317	0	43.408	29.848	24.336	0	0	0.208745	0	0.881186	0.543394	0.376077	0	-	O	-	2.9683	2.78916	0.388939	0.497807	3.58963	3.20369	0.113054	0.264251	-	-
LA_000619	959.194	1051.25	587.976	293.419	520.893	413.111	132.404	27.8374	31.0973	12.9944	8.73653	13.8451	9.38451	2.6808	-	O	O	9.16333	-0.475945	0.481085	0.586577	9.20925	-1.22058	0.0335767	0.141304	-	-
LA_000620	24.343	50.455	14.844	0	2.513	0	6.51	0.511455	1.07858	0.234445	0	0.048328	0	0.09511	-	-	O	3.66798	-1.83423	0.449336	0.556367	2.5752	-4.8539	0.02552	0.124467	-	-
LA_000625	6.113	23.156	5.102	42.089	42.564	26.544	18.83	0.132933	0.512452	0.083507	0.935161	0.84733	0.449171	0.284838	-	O	O	4.30959	2.15943	0.199231	0.297678	4.50935	1.72715	0.132178	0.289578	-	-
LA_000626	9.58	0	2.219	57.176	26.369	1.95	27.138	0.226133	0	0.039538	1.38029	0.56982	0.035866	0.445897	-	O	-	3.20178	3.38208	0.204885	0.303773	3.6711	3.47136	0.0544247	0.178287	-	-
LA_000628	23.373	19.135	22.379	17.173	8.237	39.916	13.283	0.734923	0.613618	0.537964	0.554758	0.237238	0.984373	0.291684	-	O	O	4.80839	1.5219	0.271362	0.376435	4.07631	-0.778131	0.416882	0.583688	-	-
LA_000629	5.25	0	1.549	5.283	14.188	65.822	21.677	0.165082	0	0.037237	0.170653	0.408636	1.62325	0.475993	-	O	-	3.50073	5.57176	0.0196146	0.0982315	2.16256	2.04731	0.248052	0.422656	-	-
LA_000630	360.216	388.527	418.406	174.529	228.086	207.857	377.378	12.2591	13.4927	10.9325	6.11147	7.11164	5.55993	8.97858	-	O	O	8.68532	0.918385	0.155811	0.271289	8.1238	-1.0391	0.0317811	0.137667	-	-
LA_000632	229.731	175.566	120.282	251.621	349.002	426.546	210.591	6.83756	5.32707	2.72946	7.68674	9.51387	9.94335	4.37416	-	O	O	8.1266	2.09859	0.0124805	0.0723264	7.83676	0.680603	0.189549	0.358735	-	-
LA_000633	1780.21	1444.73	1962.01	1984.86	3002.8	802.961	329.661	36.5437	30.1714	30.252	41.5989	56.4209	12.8128	4.70474	-	O	O	10.1787	-0.369429	0.47864	0.584283	11.0029	0.443653	0.169441	0.335367	-	-
LA_000634	2715.68	1815.44	2959.26	4887.62	6584.4	1695.85	1081.34	68.1155	46.3727	56.163	125.491	151.215	33.1878	18.8916	-	O	O	11.1006	0.433607	0.349607	0.458432	11.8682	1.133	0.00765043	0.0779515	-	-
LA_000636	1480.51	809.421	1721.17	864.894	1628.56	265.766	353.064	34.732	19.3307	30.4722	20.7503	34.9772	4.85808	5.7653	-	O	O	9.58768	-0.767375	0.190348	0.291622	10.2994	-0.179838	0.659663	0.777765	-	-
LA_000637	63.794	65.148	9.05	114.36	53.645	36.716	7.592	5.19649	5.47233	0.611103	9.84285	4.01503	2.44312	0.4407	-	O	O	5.23368	0.0955179	0.934068	0.95481	6.00963	0.808013	0.439652	0.603597	-	-
LA_000638	64.083	40.209	62.61	54.984	93.902	211.016	8.033	1.71957	1.0992	1.27483	1.51179	2.30735	4.42421	0.150248	-	O	O	6.47021	2.14902	0.133503	0.253156	5.98208	0.336318	0.582507	0.71948	-	-
LA_000639	7.144	0	3.973	609.009	333.116	42.741	37.699	0.129612	0	0.053933	11.2661	5.53132	0.601649	0.47507	-	O	-	3.82665	4.80885	0.0308379	0.121086	5.36786	7.04729	0.000523436	0.0480079	-	Up
LA_000640	10036.7	4212.8	12209.2	5556.19	8427.63	2406.69	2383.29	191.031	81.5475	174.131	107.878	146.808	35.5644	31.5177	-	O	O	12.4083	-0.545666	0.350387	0.459227	12.9055	-0.387224	0.412827	0.579954	-	-
LA_000641	1000.13	389.378	3468.69	1661.24	2489.78	573.811	301.181	34.0372	13.5223	90.6334	58.1714	77.6304	15.3488	7.16571	-	O	O	9.92404	-0.572784	0.536626	0.638045	10.7931	0.334927	0.684225	0.79604	-	-
LA_000644	0	0	0	0	0	221.826	0	0	0	0	0	0	4.33246	0	-	O	-	-0.674153	9.97924	0.0266086	0.113381	NA	NA	NA	NA	-	-
LA_000646	1354.33	1371	1050.64	822.323	1337.16	174.65	239.371	9.88804	10.1533	5.64199	6.08364	8.92794	0.980644	1.20848	-	O	O	9.27768	-1.3027	0.0457154	0.143781	10.1795	-0.335016	0.37044	0.541457	-	-
LA_000647	1.012	4.288	4.306	15.92	13.704	0	2	0.048805	0.211579	0.163156	0.796085	0.605775	0	0.067792	-	-	-	NA	NA	NA	NA	2.80673	2.12584	0.0981914	0.244361	-	-
LA_000648	186.638	198.36	616.674	331.129	454.059	104.912	38.791	1.32392	1.4272	3.2164	2.37982	2.94544	0.572231	0.190255	-	O	O	7.48755	-0.956869	0.29995	0.406875	8.47277	0.183375	0.765321	0.852967	-	-
LA_000649	1788.98	1592.27	2822.27	1216.91	1987.65	316.762	375.258	12.5535	11.3327	14.5599	8.65132	12.7547	1.70903	1.82062	-	O	O	9.98595	-1.25755	0.0405096	0.136215	10.8063	-0.450343	0.242223	0.416582	-	-
LA_000650	36.013	0	10.203	0	34.222	9.239	8.77	0.375686	0	0.078672	0	0.326545	0.074314	0.063345	-	-	O	3.77858	0.597238	0.795015	0.853259	3.90991	0.0115661	0.995206	0.997238	-	-
LA_000651	30.317	25.409	22.281	125.2	13.676	0	41.515	0.344605	0.293233	0.187476	1.44538	0.142201	0	0.326844	-	O	O	4.87292	1.1017	0.576059	0.673271	5.46971	1.45844	0.190848	0.360114	-	-
LA_000652	232.547	183.021	69.194	39.552	243.717	0	116.682	4.29223	3.43513	0.956125	0.744455	4.11692	0	1.49602	-	O	O	6.94394	-0.0585877	0.975389	0.98326	7.20092	-0.384312	0.674985	0.789483	-	-
LA_000653	10.637	15.92	3.31	89.742	55.071	0	0	0.163446	0.248574	0.037892	1.40371	0.774277	0	0	-	-	-	NA	NA	NA	NA	4.79664	2.77132	0.0248925	0.123203	-	-
LA_000654	394.529	570.922	992.974	743.224	941.977	224.346	109.988	4.45817	6.5498	8.30512	8.52945	9.73684	1.95593	0.860819	-	O	O	8.60245	-0.714675	0.296859	0.403558	9.5236	0.296583	0.524863	0.674248	-	-
LA_000655	0	3.933	2.659	67.037	68.79	0	0	0	0.056218	0.027815	0.959568	0.885648	0	0	-	-	-	NA	NA	NA	NA	3.64603	4.81596	0.00767831	0.0781015	-	-
LA_000656	119.757	183.084	44.761	92.349	135.489	22.898	10.1	2.47551	3.85034	0.695144	1.94914	2.5636	0.36798	0.145158	-	O	O	5.71455	-1.63432	0.209065	0.308243	6.8622	-0.175135	0.814683	0.886068	-	-
LA_000657	64.436	98.143	52.792	84.118	89.997	11.632	5.553	1.5052	2.33385	0.930532	2.00943	1.92466	0.211703	0.090284	-	-	O	4.89136	-1.86013	0.199814	0.298036	6.32399	0.170569	0.785976	0.867217	-	-
LA_000658	13.856	15.118	22.07	77.414	39.234	12.733	17.415	0.262047	0.290763	0.312697	1.49334	0.67908	0.18694	0.228818	-	-	O	4.27346	1.14631	0.462191	0.568713	4.99973	1.76565	0.0569856	0.182537	-	-
LA_000660	49.353	46.092	21.6	47.401	59.522	69.548	39.858	1.411	1.34305	0.469942	1.39002	1.5585	1.55584	0.794861	-	O	O	5.78534	1.71744	0.140453	0.259402	5.51996	0.348657	0.635502	0.759987	-	-
LA_000661	0	0	26.886	0	36.68	0	25.538	0	0	0.500416	0	0.826696	0	0.437793	-	O	O	3.70456	2.03645	0.506295	0.610044	3.55686	0.917792	0.708496	0.813684	-	-
LA_000662	32.426	65.125	31.109	0	32.524	19.503	7.262	1.23594	2.53538	0.916513	0	1.13608	0.586257	0.193836	-	O	O	4.83796	-0.506199	0.729296	0.80196	4.675	-1.66547	0.334451	0.50789	-	-
LA_000663	1299.74	1093.54	1964.11	695.394	1082.1	187.316	313.53	38.9256	33.3889	44.8616	21.3782	29.6824	4.39447	6.55337	-	O	O	9.5091	-1.18908	0.0723491	0.181689	10.1274	-0.786312	0.063067	0.192624	-	-
LA_000668	0	0	0	67.851	80.446	0	0	0	0	0	1.27033	1.35176	0	0	-	-	-	NA	NA	NA	NA	-0.884071	8.06716	0.00143644	0.0530437	-	-
LA_000669	506.553	730.006	450.356	630.306	371.233	251.476	138.915	6.14497	8.99242	4.04904	7.7692	4.11972	2.35528	1.16756	-	O	O	8.63075	-0.307957	0.61389	0.706517	9.08847	-0.227035	0.658828	0.777152	-	-
LA_000671	242.391	100.869	96.495	241.597	174.02	0	0	2.71903	1.14874	0.80108	2.75227	1.78564	0	0	-	-	O	-0.674153	-7.14568	0.00346273	0.0295959	7.45296	0.479142	0.442174	0.605707	Down	-
LA_000672	24.785	47.436	28.849	265.692	190.899	4.707	0	0.241388	0.468887	0.207458	2.62573	1.70056	0.035323	0	-	-	O	3.36277	-2.7402	0.252444	0.355797	6.48887	2.67897	0.00409676	0.0651697	-	-
LA_000673	11.288	67.544	18.174	3.356	23.168	6.01	0	0.133846	0.813232	0.159651	0.040432	0.251312	0.055011	0	-	-	O	3.5385	-2.38655	0.324437	0.43268	4.36737	-1.55894	0.270863	0.445848	-	-
LA_000674	442.248	501.054	578.555	374.498	523.364	138.857	267.568	5.44916	6.26934	5.28496	4.68911	5.89927	1.32114	2.28439	-	O	O	8.61499	0.0145796	0.979366	0.985832	8.8906	-0.268083	0.464089	0.62446	-	-
LA_000675	39.912	48.518	59.242	214.631	61.294	15.502	21.15	0.421162	0.5197	0.46216	2.29921	0.591617	0.126132	0.154529	-	-	O	5.18506	-0.113578	0.929535	0.951602	6.4073	1.49763	0.0859554	0.227004	-	-
LA_000676	254.437	310.66	292.926	303.48	311.805	42.99	111.916	3.51603	4.36091	3.00812	4.2653	3.94213	0.459284	1.07227	-	O	O	7.51932	-0.541529	0.503771	0.607597	8.22029	0.0262294	0.950172	0.970705	-	-
LA_000677	13.015	8.83	1.028	27.97	11.206	3.276	2.159	0.528599	0.36649	0.0324	1.17326	0.417153	0.10514	0.061459	-	-	O	2.44692	-0.248719	0.9013	0.931466	3.65741	1.32991	0.334542	0.50796	-	-
LA_000678	239.269	858.808	203.202	2174.56	1113.13	261.883	37.626	1.36175	4.95607	0.848469	12.5292	5.79285	1.14475	0.147976	-	O	O	8.24657	-0.44482	0.691949	0.771992	9.79186	1.81383	0.0609924	0.189368	-	-
LA_000679	563.454	4011.22	888.946	1784.49	1104.7	258.686	184.25	3.00812	21.7125	3.47991	9.64282	5.39268	1.06043	0.679639	-	O	O	9.61688	-1.88024	0.11054	0.228527	10.736	-0.471837	0.63238	0.757435	-	-
LA_000681	146.613	2873.79	430.612	1394.03	379.87	0	0	0.839889	16.6931	1.80991	8.08481	1.98985	0	0	-	-	O	-0.674153	-10.2715	0.00510763	0.0390995	10.0878	-0.489905	0.720178	0.821902	Down	-
LA_000682	98.178	1936.65	172.914	1031.66	551.936	260.483	88.318	0.576429	11.53	0.745038	6.1327	2.96318	1.17481	0.358351	-	O	O	8.78429	-1.0019	0.497165	0.60155	9.67089	-0.0575343	0.966541	0.980763	-	-
LA_000683	514.569	1438.05	585.863	2745.16	1512.22	971.663	672.633	2.18023	6.17622	1.81703	11.7654	5.85818	3.15835	1.96823	-	O	O	9.98789	1.15827	0.122174	0.240565	10.4459	1.24221	0.0966006	0.242356	-	-
LA_000684	172.279	142.749	177.08	66.219	106.597	99.106	138.385	23.728	20.4849	21.5635	9.8968	13.5328	11.5764	13.851	-	O	O	7.39735	0.856869	0.247149	0.349838	6.87803	-1.01735	0.0767238	0.213106	-	-
LA_000685	111.738	86.255	126.835	140.333	178.061	63.113	46.119	16.7208	13.4752	16.9388	22.8875	24.5766	8.06164	5.03362	-	O	O	6.51079	0.296206	0.734156	0.805986	7.02406	0.487444	0.332263	0.505897	-	-
LA_000686	314.534	176.267	743.956	32	220.01	2	7	4.95995	2.82481	8.74516	0.513796	3.17457	0.024421	0.076593	-	-	O	5.70576	-5.09458	0.00413195	0.0335977	7.75263	-1.83295	0.0873779	0.228984	Down	-
LA_000687	9	10.6	14	7.652	21.491	0	0	3.13603	3.93177	4.67421	3.00029	6.9695	0	0	-	-	O	-0.674153	-3.45539	0.191857	0.291622	3.64215	0.246491	0.81793	0.888164	-	-
LA_000689	433.556	325.534	415.291	789.923	874.497	1010.61	1429.22	15.496	11.8774	11.4281	29.0783	28.639	28.4301	35.7366	-	O	O	9.70398	2.96704	0.000565809	0.00807582	9.15112	1.02521	0.015345	0.100317	Up	-
LA_000690	12.718	25.126	6.331	129.089	44.754	57.859	49.413	0.278641	0.560191	0.104419	2.88971	0.897553	0.986463	0.753049	-	O	O	5.10498	3.07807	0.0419213	0.138378	5.23161	2.49673	0.0372343	0.148147	-	-
LA_000691	211.594	120.761	274.563	116.183	264.213	49.936	107.151	6.13155	3.56686	6.05831	3.45404	7.01207	1.13263	2.16619	-	O	O	7.25167	0.0116658	0.993195	0.995126	7.574	-0.178899	0.737566	0.834048	-	-
LA_000692	27.467	9.719	40.533	2.554	7.919	0	0	0.693921	0.250055	0.775063	0.066053	0.183181	0	0	-	-	O	-0.674153	-4.61271	0.0654258	0.172557	3.48024	-2.39395	0.0723548	0.20674	-	-
LA_000694	258.368	187.675	173.146	517.81	647.539	355.825	1038.64	4.43845	3.27751	2.22224	9.0645	10.1797	4.73867	12.3877	-	O	O	8.86495	3.12006	0.00281309	0.0255694	8.43222	1.41695	0.00808563	0.0796448	Up	-
LA_000695	499.574	183.117	392.231	639.733	822.797	673.937	1499.12	9.91102	3.69531	5.83841	12.9526	14.9405	10.3873	20.6709	-	O	O	9.55693	2.98565	0.0028893	0.0260403	8.97493	0.982912	0.0627725	0.192302	Up	-
LA_000696	369.674	351.033	279.236	837.722	1178.21	988.625	1756.51	7.56833	7.31128	4.29367	17.5098	22.0789	15.7327	25.0005	-	O	O	9.69093	3.36395	0.000588597	0.00829441	9.17505	1.49587	0.00423979	0.0657349	Up	-
LA_000698	215.951	118.128	425.607	90.222	262.092	102.384	121.271	8.03213	4.48665	12.2172	3.45912	8.93302	3.00089	3.15742	-	O	O	7.64201	0.171225	0.830312	0.879872	7.66601	-0.613856	0.385563	0.555109	-	-
LA_000699	64.448	31.108	59.938	9.898	32.64	8.626	12.911	1.44322	0.708999	1.0112	0.226549	0.669117	0.150375	0.201164	-	-	O	4.82503	-0.914911	0.513017	0.616268	5.00154	-1.39916	0.135086	0.293093	-	-
LA_000700	1.183	0	0	4.713	6.349	31.741	11.622	0.043332	0	0	0.177899	0.213091	0.915713	0.297898	-	O	-	1.73774	7.08448	0.0187051	0.0951392	NA	NA	NA	NA	-	-
LA_000701	213.041	150.149	308.648	144.713	58.651	831.796	258.721	4.6226	3.31534	5.03983	3.20799	1.16495	14.0431	3.90472	-	O	O	8.66096	2.5241	0.0056067	0.0417741	7.25691	-1.11834	0.124717	0.280049	Up	-
LA_000702	77.025	43	74.337	8	10	159.288	37.009	5.87694	3.37936	4.66548	0.643104	0.700809	9.88767	2.00808	-	O	O	6.52212	1.82407	0.0909992	0.20522	4.57629	-2.90436	0.00702853	0.0756932	-	-
LA_000703	950.385	921.927	975.64	1436.61	1682.75	17896.9	8554.81	19.9896	19.7297	15.4263	30.8589	32.3976	292.732	125.122	-	O	O	12.0301	5.03848	4.64697e-05	0.00275138	10.2472	0.637411	0.0644936	0.194825	Up	-
LA_000704	175.645	121.665	79.05	9	13	222.105	72.487	16.1477	11.56	6.11523	0.879187	1.09879	16.8148	4.76839	-	O	O	7.31522	1.44451	0.112387	0.230817	5.20793	-3.60925	0.00207748	0.055948	-	-
LA_000705	158.035	437.256	926.612	48.05	101.081	12.007	28	3.89027	10.9604	17.2463	1.21045	2.27819	0.230518	0.479997	-	O	O	6.94129	-3.30415	0.0186783	0.0950485	7.57301	-2.86874	0.0122098	0.0916158	-	-
LA_000706	8	26	248.435	0	1	0	0	0.214968	0.711775	5.06586	0	0.024606	0	0	-	-	O	-0.674153	-6.4598	0.0300184	0.119613	2.66897	-7.70026	0.0133692	0.0949527	-	-
LA_000707	426.377	507.718	112.001	853.139	415.611	3951.37	2451.58	11.6859	14.1785	2.33144	23.967	10.4312	84.6573	46.8454	-	O	O	10.3158	4.4095	0.00100169	0.012038	8.92907	0.798195	0.324512	0.498674	Up	-
LA_000708	20.651	63.88	9.15	23.758	40.758	21.819	20.557	0.448084	1.41048	0.149411	0.526675	0.809557	0.368363	0.310248	-	O	O	4.99517	0.63204	0.662707	0.747805	5.01956	-0.152216	0.897237	0.938559	-	-
LA_000709	110.417	141.193	152.868	138.514	181.413	113.357	143.563	2.90011	3.77762	3.04386	3.72658	4.36306	2.32524	2.62765	-	O	O	7.31681	1.23119	0.119616	0.239039	7.19518	0.154506	0.747635	0.840995	-	-
LA_000710	76.169	114.078	64.118	94.588	93.31	28.482	75.38	1.4548	2.21594	0.917745	1.84296	1.63111	0.422368	1.00035	-	O	O	6.36615	0.613188	0.564956	0.663766	6.50093	0.0481919	0.932707	0.960511	-	-
LA_000711	1637.28	1325.94	1046.05	875.81	1085.58	1894.08	1584.88	39.2239	32.3411	18.9273	21.4636	23.8104	35.371	26.434	-	O	O	10.8346	1.65452	0.00848058	0.0556762	10.1592	-0.533602	0.168776	0.334614	-	-
LA_000713	23.779	33.473	19.57	168.854	165.352	47.005	7.108	0.36582	0.523292	0.224288	2.64436	2.32759	0.559773	0.075861	-	O	O	4.94317	1.22846	0.398839	0.507469	6.05134	2.61	0.00395184	0.0646185	-	-
LA_000714	842.078	384.581	593.987	626.393	1148.9	588.117	260.39	17.2767	8.02721	9.15357	13.1209	21.5758	9.37942	3.71413	-	O	O	9.209	0.746235	0.218692	0.318203	9.48821	0.465881	0.28944	0.464501	-	-
LA_000716	42.22	79.356	7.848	215.984	94.579	104.078	26.104	0.854367	1.63358	0.119233	4.46151	1.75178	1.63676	0.367195	-	O	O	5.98715	1.71638	0.227378	0.327868	6.42549	1.75723	0.129868	0.286763	-	-
LA_000717	778.206	643.092	654.841	669.884	1002.54	1211.49	706.149	16.5584	13.9232	10.4784	14.5587	19.5264	20.0502	10.4492	-	O	O	9.9142	1.7252	0.00681167	0.0477989	9.55944	0.1793	0.586894	0.723085	-	-
LA_000719	4.431	9.752	10.104	27.599	18.504	17.703	10.378	0.153393	0.344508	0.268792	0.98331	0.58685	0.481861	0.251201	-	O	-	3.67005	2.02711	0.275873	0.38149	3.79853	1.45317	0.169033	0.334892	-	-
LA_000720	623.252	312.11	480.349	286.184	436.787	267.439	403.969	26.1697	13.3968	15.69	12.4211	16.8119	8.88429	11.8972	-	O	O	8.90286	0.85527	0.167296	0.279923	8.66603	-0.456506	0.291136	0.466236	-	-
LA_000722	212.283	147.862	408.229	285.013	311.17	103.047	200.12	3.20928	2.27139	4.59575	4.38557	4.30431	1.20567	2.0987	-	O	O	7.89155	0.616684	0.425728	0.533607	8.09161	0.18384	0.721353	0.822689	-	-
LA_000723	4.672	12.781	0	0	0	64.993	60.938	0.075184	0.20904	0	0	0	0.810099	0.680548	-	O	-	4.57533	4.61364	0.0362613	0.129496	NA	NA	NA	NA	-	-
LA_000725	223.357	269.487	607.163	146.151	211.018	38	38.1	7.25455	8.92856	15.1022	4.87986	6.27856	0.968835	0.864563	-	O	O	7.13747	-1.95426	0.0432307	0.140109	7.97721	-1.10569	0.0846652	0.225349	-	-
LA_000726	6273.27	8568.48	7460.8	16744.9	8817.07	14277	27640	124.842	173.452	111.411	340.098	160.6	220.744	382.313	-	O	O	13.9035	2.815	0.00252047	0.0235201	13.2844	0.742975	0.146503	0.307172	Up	-
LA_000727	21.947	8.476	19.157	183.33	55.951	17.051	40.748	0.314238	0.123299	0.203994	2.67051	0.732965	0.188829	0.404595	-	O	O	4.72352	2.19581	0.141442	0.260693	5.496	2.90271	0.0113989	0.0890007	-	-
LA_000728	35.479	20.207	22.886	93.693	38.536	51.611	127.21	0.635922	0.368256	0.306837	1.71199	0.632112	0.717564	1.58349	-	O	O	5.88347	3.13826	0.0164023	0.0868613	5.40475	1.34226	0.117361	0.270123	-	-
LA_000729	23.36	16.563	36.739	262.739	48.258	127.335	154.997	0.298058	0.214627	0.34776	3.40748	0.5633	1.25499	1.37055	-	O	O	6.16539	3.80058	0.00309229	0.0273506	6.01446	2.6648	0.0219713	0.116359	Up	-
LA_000730	23.963	4.084	7.392	4.462	9.574	15.974	18.141	0.313124	0.054207	0.071694	0.059281	0.114452	0.16128	0.164303	-	-	O	4.0703	1.88304	0.281923	0.387677	3.13968	-0.823402	0.527789	0.676746	-	-
LA_000731	214.44	145.851	170.625	975.563	335.761	136.529	173.943	2.59155	1.78983	1.52815	11.9792	3.71199	1.27384	1.45643	-	O	O	7.64046	1.13104	0.117498	0.235936	8.44452	1.90201	0.0145126	0.0981547	-	-
LA_000732	308.56	12.076	283.11	199.521	78.011	185.878	590.779	5.03942	0.200461	3.44982	3.31894	1.16586	2.35178	6.69651	-	O	O	8.38707	2.39582	0.0918996	0.206824	7.37871	-0.460728	0.707241	0.812742	-	-
LA_000733	119.127	0	165.157	5.005	11.615	5.235	104.052	2.05472	0	2.1285	0.087969	0.183333	0.070006	1.24605	-	O	O	6.45139	0.712281	0.740469	0.811101	4.74021	-3.5469	0.117674	0.270575	-	-
LA_000735	60.607	38.653	270.555	121.833	240.393	439.211	150.304	4.95784	3.26078	18.3561	10.5326	18.0688	29.3577	8.76279	-	O	O	7.77116	2.53969	0.0360362	0.129176	7.16951	0.507305	0.576934	0.715431	-	-
LA_000737	248.595	262.741	578.519	398.636	362.425	236.486	484.772	12.5656	13.6022	23.0741	20.9308	16.8022	9.52432	17.2473	-	O	O	8.77708	1.35317	0.0827386	0.195094	8.53263	0.0326036	0.950903	0.971162	-	-
LA_000738	287.31	212.907	511.998	100.068	304.744	1110.48	235.234	6.50204	4.90415	8.7327	2.31488	6.3135	19.5687	3.70426	-	O	O	9.0966	2.22114	0.018539	0.0946106	7.97972	-0.845881	0.193549	0.363239	-	-
LA_000740	24.291	32.713	67.309	58.018	36.328	35.085	20.685	0.624778	0.856984	1.31127	1.52805	0.855554	0.704444	0.370669	-	O	O	5.32401	0.699767	0.564144	0.663007	5.47615	0.173304	0.830528	0.896211	-	-
LA_000742	203.219	222.349	308.868	245.784	260.287	255.007	190.983	5.26912	5.87225	6.06793	6.52658	6.17963	5.16237	3.45031	-	O	O	8.11965	1.14124	0.0847758	0.197695	7.95752	-0.0164064	0.970649	0.983274	-	-
LA_000743	0	0	67.614	0	0	19.614	0	0	0	0.827157	0	0	0.249128	0	-	-	O	4.03423	0.034875	0.984382	0.989326	-0.884071	-5.88888	0.109297	0.259093	-	-
LA_000744	128.203	37.67	0	170.855	0	701.872	124.608	2.49575	0.745873	0	3.39375	0	10.6119	1.68573	-	O	O	7.44252	4.10774	0.0542293	0.156411	6.16833	0.7111	0.758439	0.848365	-	-
LA_000745	247.413	152.345	67.875	160.629	120.204	68.409	42.311	3.23189	2.02119	0.658088	2.13313	1.43649	0.690434	0.383083	-	O	O	6.78721	-0.241244	0.79162	0.850662	7.22635	-0.204004	0.773876	0.858816	-	-
LA_000746	1736.58	1227.27	1341.11	411.571	600.2	1469.73	1105.02	38.9333	28.004	22.653	9.43092	12.3184	25.6532	17.237	-	O	O	10.6586	1.12264	0.0337504	0.125767	9.72085	-1.58999	0.00251159	0.0576689	-	-
LA_000747	230.477	200.411	41.848	75.76	25.491	128.295	47.099	3.75141	3.31548	0.508165	1.25592	0.379673	1.61766	0.532053	-	O	O	7.12296	0.346466	0.736719	0.808121	6.53572	-1.66806	0.138073	0.296649	-	-
LA_000748	177.074	222.09	55.02	163.514	49.739	53.996	30.122	3.7761	4.81907	0.882419	3.56167	0.970911	0.895652	0.446723	-	O	O	6.58556	-0.645108	0.537262	0.638609	7.05408	-0.545399	0.561483	0.703678	-	-
LA_000749	104.351	53.764	71.031	0	4.326	141.345	135.716	1.59895	0.837137	0.810753	0	0.060657	1.67646	1.44269	-	O	O	6.93685	2.16919	0.0218446	0.103858	3.60171	-5.33969	0.00529839	0.0695787	-	-
LA_000750	25.037	7.154	0	8.157	37.978	318.237	145.277	0.511493	0.148694	0	0.170123	0.710174	5.05337	2.06331	-	O	O	5.86689	5.68977	0.0097913	0.0611998	3.92411	0.955785	0.569504	0.709692	-	-
LA_000751	7.751	30.92	16.861	139.019	42.629	8.442	32.627	0.131163	0.531858	0.213072	2.39681	0.660106	0.110719	0.38327	-	O	O	4.62194	1.46229	0.371333	0.480381	5.42775	2.24364	0.0529832	0.175809	-	-
LA_000752	8.877	0	15.42	43.774	0	7.735	0	0.168708	0	0.219584	0.848628	0	0.114136	0	-	-	-	NA	NA	NA	NA	3.76137	1.59577	0.455105	0.616909	-	-
LA_000753	29.261	56.307	64.351	97.643	0	75.927	23.774	0.510889	0.999472	0.839801	1.73752	0	1.02792	0.288216	-	O	O	5.87381	1.19662	0.294399	0.401008	5.7039	0.0256071	0.983064	0.990197	-	-
LA_000754	0	28.129	3.005	66.506	31.601	7.596	19.207	0	0.625007	0.049391	1.48363	0.631601	0.129054	0.291709	-	-	O	3.92965	1.57271	0.505188	0.608957	4.59697	2.07962	0.241917	0.416317	-	-
LA_000755	8.213	2.128	0	45.072	37.908	1.672	4.267	0.21736	0.057373	0	1.22195	0.918608	0.034559	0.078698	-	-	-	NA	NA	NA	NA	3.58054	3.5535	0.039359	0.152047	-	-
LA_000756	3.182	43.846	0	14.008	13.546	0	0	0.055655	0.779708	0	0.249732	0.216839	0	0	-	-	O	-0.674153	-4.09945	0.195313	0.294401	3.95904	-0.404399	0.84557	0.906195	-	-
LA_000757	682.963	1772.42	1494.66	2755.01	1455.88	1869.43	3712.09	15.6775	41.4146	25.8721	64.6576	30.5951	33.4238	59.3004	-	O	O	11.2092	2.38905	0.00970416	0.0608904	10.742	0.623708	0.313777	0.488614	-	-
LA_000758	1	0	0	2	0	1404.05	2024.29	0.013706	0	0	0.027877	0	14.8759	19.2347	-	O	-	4.8163	13.7265	8.33181e-06	0.00262468	NA	NA	NA	NA	Up	-
LA_000761	567.305	530.422	690.244	527.549	740.973	205.962	230.356	10.2159	9.71198	9.29877	9.68524	12.2113	2.87718	2.88099	-	O	O	8.75959	-0.143919	0.782602	0.84375	9.25181	0.00594571	0.98204	0.989711	-	-
LA_000762	1279.36	929.873	1426.11	821.306	993.903	396.156	469.57	22.6667	16.7501	18.8933	14.8326	16.1151	5.44353	5.77731	-	O	O	9.76236	-0.164104	0.733723	0.805631	10.0223	-0.47974	0.161059	0.325178	-	-
LA_000763	602.19	1012.94	860.697	307.402	458.06	151.877	49.014	9.91931	16.9593	10.5802	5.15774	6.90437	1.93828	0.560376	-	O	O	8.40778	-1.84648	0.0328073	0.124301	9.13462	-1.22553	0.0242392	0.121855	-	-
LA_000764	379.181	207.182	194.093	50.031	143.355	21.815	3.714	13.8883	7.74802	5.48142	1.88833	4.81138	0.629354	0.095191	-	O	O	6.05368	-3.15142	0.0233479	0.107225	7.27185	-1.5547	0.0401336	0.153304	-	-
LA_000765	52.566	23.515	14.721	206.86	174.337	12.877	13.82	0.463145	0.210229	0.095624	1.84839	1.40484	0.087362	0.084252	-	-	O	4.58973	0.128608	0.932086	0.953281	6.25174	2.6102	0.00886882	0.0819857	-	-
LA_000766	117.532	189.885	290.596	193.808	22.673	176.055	158.874	0.948761	1.55507	1.72746	1.58598	0.167387	1.09364	0.887094	-	O	O	7.77305	1.03509	0.167523	0.280255	7.25436	-0.833291	0.419868	0.586301	-	-
LA_000767	92.316	60.919	31.423	0	9.484	12.334	0	1.39126	0.932871	0.352614	0	0.130778	0.143857	0	-	-	O	4.47522	-2.18559	0.283628	0.389591	4.02622	-3.92379	0.0334058	0.141033	-	-
LA_000768	43.125	0	15.841	8.209	36.794	10.546	11.894	1.3439	0	0.377228	0.262796	1.05028	0.257688	0.25882	-	-	O	4.11885	0.57628	0.782194	0.843453	4.311	0.113766	0.947585	0.96929	-	-
LA_000769	404.234	440.692	360.226	497.179	636.727	182.67	91.681	3.13347	3.46543	2.05527	3.90618	4.51378	1.08937	0.491513	-	O	O	8.12158	-0.320364	0.612766	0.705566	8.89949	0.400083	0.296763	0.471841	-	-
LA_000770	390.6	426.842	870.547	789.67	804.984	108.078	365.837	3.46128	3.83804	5.68796	7.09695	6.52409	0.737474	2.24311	-	O	O	8.80523	0.140403	0.859314	0.901408	9.37941	0.456954	0.322289	0.496442	-	-
LA_000772	4.008	0	0	208.911	173.319	35.606	33.487	0.030741	0	0	1.62391	1.21566	0.210079	0.177624	-	-	-	NA	NA	NA	NA	3.97272	7.17828	0.00156217	0.0534893	-	-
LA_000773	58.566	7.859	0	15.479	17.104	0	100.821	1.25728	0.171687	0	0.339447	0.33612	0	1.50533	-	O	O	5.37151	2.6647	0.321848	0.429965	4.22702	-0.475839	0.773939	0.85884	-	-
LA_000774	0	0	43.632	41.396	19.093	21.964	41.661	0	0	0.756192	0.972713	0.401714	0.393172	0.666333	-	O	O	4.66541	2.5611	0.316416	0.424363	4.36869	1.14439	0.598099	0.731613	-	-
LA_000775	635.669	424.688	837.559	1017.93	1194.21	871.776	544.422	14.2431	9.68493	14.1388	23.3115	24.4953	15.2073	8.48733	-	O	O	9.62089	1.44681	0.0206019	0.100868	9.69245	0.75504	0.0668987	0.198552	-	-
LA_000776	145.926	73.867	0	3.063	0	143.214	249.211	2.93594	1.51181	0	0.062911	0	2.23904	3.48527	-	O	O	7.19427	2.74177	0.153999	0.269848	3.48407	-5.52374	0.0642229	0.194479	-	-
LA_000777	110.294	173.903	15.801	65.032	15.902	60.064	55.884	2.19152	3.51482	0.235582	1.31877	0.289192	0.927212	0.771768	-	O	O	6.54801	0.42885	0.724657	0.798367	6.07284	-1.35842	0.29725	0.472395	-	-
LA_000778	157.28	97.29	61.74	25.905	3.351	112.961	296.279	3.95786	2.49331	1.17574	0.667317	0.077211	2.21802	5.19327	-	O	O	7.49441	2.31223	0.0257479	0.111725	5.35299	-2.81067	0.0416808	0.155889	-	-
LA_000779	45.213	35.777	0	74.407	31.582	3.448	68.29	0.940669	0.757313	0	1.58078	0.601459	0.05578	0.98789	-	O	O	5.30526	1.78984	0.42537	0.533272	5.29318	0.923542	0.567354	0.708111	-	-
LA_000780	124.591	155.047	4.098	40.753	0	40.304	101.318	2.56715	3.25018	0.063435	0.85734	0	0.645576	1.45142	-	O	O	6.68132	0.87186	0.567252	0.66584	5.56047	-2.20875	0.307297	0.482325	-	-
LA_000781	829.924	378.676	496.505	54.964	103.039	9	5	16.7326	7.76652	7.51461	1.13116	1.90148	0.141009	0.070074	-	-	O	6.21022	-5.06897	0.000573263	0.00814325	7.69706	-2.93484	0.00101937	0.0506741	Down	-
LA_000782	605.293	513.391	459.411	873.16	967.185	602.218	414.611	13.0161	11.2339	7.43211	19.1808	19.0384	10.0745	6.20096	-	O	O	9.26678	1.21292	0.0370214	0.130696	9.44365	0.729978	0.0619967	0.191081	-	-
LA_000783	16.188	2.935	5.232	55.308	9.636	12.345	6.788	0.331603	0.061171	0.080498	1.15664	0.180663	0.196562	0.09667	-	-	O	3.35734	1.53667	0.461581	0.568182	4.05024	2.07764	0.12855	0.285072	-	-
LA_000786	156.195	150.217	107.354	52.091	57.045	49.338	15.259	2.21907	2.1681	1.13411	0.752858	0.741493	0.54208	0.150322	-	O	O	6.29231	-0.89403	0.378168	0.487274	6.44566	-1.42394	0.0398705	0.152828	-	-
LA_000787	5.891	0	3.582	81.952	53.46	0	0	0.080619	0	0.036425	1.14065	0.66939	0	0	-	-	-	NA	NA	NA	NA	3.84703	4.4687	0.0117077	0.0899357	-	-
LA_000788	0	0	0	61.776	34.076	21.747	23.518	0	0	0	1.25208	0.619406	0.335535	0.324623	-	O	-	-0.674153	7.84439	0.0182389	0.0935557	-0.884071	7.49076	0.00342098	0.0620013	-	-
LA_000789	1462.42	997.687	2242.02	711.431	1293.54	662.533	624.892	35.6119	24.7376	41.2618	17.7263	28.8397	12.5804	10.5959	-	O	O	10.2196	0.033607	0.945297	0.962737	10.2585	-0.722549	0.119972	0.273585	-	-
LA_000790	43.337	4.226	6.877	35.288	20.482	0	0	0.999589	0.099215	0.119628	0.832216	0.432494	0	0	-	-	O	-0.674153	-4.09215	0.132732	0.252079	4.48643	0.645773	0.612038	0.742378	-	-
LA_000791	3.151	1.036	2.135	26.984	39.595	7.735	0	0.130437	0.043823	0.068697	1.15439	1.50262	0.253227	0	-	-	-	NA	NA	NA	NA	3.03638	3.92674	0.00611512	0.0724697	-	-
LA_000792	249.778	375.509	764.409	642.083	419.261	2771.26	262.817	4.9375	7.55038	11.3361	12.9529	7.58557	42.5569	3.61076	-	O	O	9.90554	2.8939	0.019816	0.098779	8.96276	0.178044	0.761269	0.85012	-	-
LA_000793	55.478	53.607	134.049	80.685	188.374	3.584	5.514	0.616922	0.605185	1.10302	0.911139	1.91614	0.030746	0.042463	-	-	O	4.52831	-2.80413	0.0888305	0.203219	6.66474	0.637143	0.357776	0.52921	-	-
LA_000794	29.522	48.1	28.05	9.325	14.553	4	9.535	2.5849	4.34871	2.05407	0.865536	1.17118	0.287448	0.596339	-	-	O	4.26036	-1.06684	0.523028	0.625571	4.3634	-1.69473	0.0902136	0.233191	-	-
LA_000797	29.614	75.66	24.629	561.112	102.398	56.419	0	0.392039	1.01731	0.242067	7.55235	1.24016	0.577159	0	-	O	O	5.35041	0.451115	0.82567	0.8765	6.99081	2.899	0.0220149	0.11647	-	-
LA_000798	158.463	127.952	255.116	79.055	75.253	289.577	56.849	10.454	8.67476	13.6206	5.46336	4.55727	15.4132	2.6559	-	O	O	7.66859	1.15502	0.194858	0.293855	6.87567	-1.26445	0.050335	0.171296	-	-
LA_000799	523.308	616.675	785.18	700.552	919.721	242.617	203.889	26.9472	32.5303	31.9539	37.4919	43.4403	9.96206	7.39286	-	O	O	8.82218	-0.24385	0.645908	0.733749	9.48672	0.251936	0.476151	0.634356	-	-
LA_000800	500.618	411.644	427.92	465.487	361.692	223.024	32.128	6.71517	5.60856	4.26283	6.349	4.43867	2.31208	0.29874	-	O	O	8.1062	-0.626377	0.473935	0.5798	8.75889	-0.157332	0.685397	0.796908	-	-
LA_000801	3048.47	3467.35	2009.64	1253.88	2078.54	3190.74	1162.41	49.4516	57.1673	24.3187	20.7157	30.8534	40.0939	13.0865	-	O	O	11.5225	0.813265	0.194299	0.293168	11.0853	-0.897352	0.0691066	0.201776	-	-
LA_000802	30.499	17.996	38.928	26.841	6.229	0	0	1.3999	0.845148	1.39907	1.27636	0.262137	0	0	-	-	O	-0.674153	-4.80543	0.0497643	0.149828	4.4873	-0.765395	0.468922	0.628625	-	-
LA_000803	291.272	442.651	162.424	90.358	190.333	85.907	61.199	4.00632	6.18474	1.66004	1.26399	2.39516	0.913473	0.583604	-	O	O	7.4879	-0.802751	0.333976	0.442407	7.67898	-1.25604	0.0934058	0.237769	-	-
LA_000804	59.259	40.153	17.998	30.711	52.47	0	0	3.9364	2.74133	0.968263	2.1376	3.19959	0	0	-	-	O	-0.674153	-5.27118	0.0324297	0.123718	5.32431	-0.0279743	0.977233	0.987033	-	-
LA_000806	640.315	605.925	493.602	710.938	573.647	229.638	176.588	8.9612	8.61443	5.13492	10.1203	7.34509	2.48497	1.71357	-	O	O	8.68232	-0.249751	0.646138	0.733914	9.26897	0.087272	0.82084	0.88984	-	-
LA_000807	134.278	79.667	160.105	355.085	318.63	603.176	96.995	13.9702	8.58647	14.2368	39.4978	30.4979	52.129	7.25266	-	O	O	7.9025	2.70162	0.0140351	0.0781999	7.67174	1.40451	0.0186553	0.109212	-	-
LA_000808	88.016	118.965	141.274	108.973	101.561	5.662	8.414	1.11193	1.52631	1.32382	1.39925	1.17378	0.05525	0.073665	-	-	O	5.11823	-2.72944	0.0487471	0.148148	6.79627	-0.20614	0.712619	0.816508	-	-
LA_000809	693.059	655.942	1125.24	178.079	238.099	0	0	6.74145	6.47546	8.08127	1.75765	2.11834	0	0	-	-	O	-0.674153	-9.64392	0.000101118	0.00325794	8.67898	-2.05711	0.00155782	0.0534893	Down	-
LA_000810	1061.97	787.265	1359.31	1334.09	1790.26	400.671	448.567	10.5706	7.95343	9.99342	13.4761	16.2992	3.07372	3.09078	-	O	O	9.65475	-0.0125206	0.981809	0.987574	10.3184	0.480015	0.170513	0.336659	-	-
LA_000811	55.741	59.54	20.32	42.592	51.034	79.932	0	0.482051	0.522457	0.129528	0.373525	0.403645	0.532191	0	-	O	O	5.61482	0.927488	0.634847	0.724399	5.53802	-0.0639194	0.939271	0.964539	-	-
LA_000812	739.297	706.3	1226.9	683.977	978.217	149.064	199.263	9.09178	8.82043	11.1855	8.54755	11.0051	1.4155	1.69795	-	O	O	8.88855	-1.02645	0.105341	0.222713	9.73092	-0.174955	0.638607	0.762272	-	-
LA_000813	0	0	18.846	70.95	45.971	0	0	0	0	0.126535	0.655101	0.382728	0	0	-	-	-	NA	NA	NA	NA	4.22769	3.28465	0.11436	0.266047	-	-
LA_000814	0	19.819	13.059	53.079	27.43	28.107	14.556	0	0.869893	0.436757	2.3565	1.07942	0.955297	0.438442	-	O	O	4.21168	2.13372	0.314562	0.422342	4.45221	1.78837	0.269669	0.444674	-	-
LA_000815	238.701	402.364	504.964	493.948	295.66	113.961	291.705	2.3325	3.99036	3.64342	4.89772	2.64249	0.858114	1.97301	-	O	O	8.41993	0.43317	0.565009	0.663804	8.62499	0.0117951	0.98168	0.989558	-	-
LA_000816	0	0	0	159.518	38.804	41.517	0	0	0	0	1.53044	0.335625	0.302465	0	-	O	-	-0.674153	7.56158	0.0624474	0.168241	-0.884071	8.58371	0.00271728	0.0589138	-	-
LA_000817	0	0	8.45	54.389	57.404	0	51.48	0	0	0.059405	0.525587	0.500081	0	0.339362	-	O	-	3.37532	4.71765	0.137798	0.258333	3.59959	4.34291	0.0340272	0.142107	-	-
LA_000818	5.844	0	16.347	198.209	70.922	13.548	23.209	0.051106	0	0.105376	1.75772	0.56721	0.091218	0.14042	-	-	-	NA	NA	NA	NA	4.96914	4.27938	0.0180113	0.107519	-	-
LA_000819	0	14.519	0	98.928	54.389	0	0	0	0.175357	0	1.19546	0.591803	0	0	-	-	-	NA	NA	NA	NA	4.37624	3.79107	0.0771891	0.213749	-	-
LA_000820	0	0	0	97.514	48.178	62.172	0	0	0	0	0.862003	0.384086	0.417255	0	-	O	-	-0.674153	8.14415	0.047324	0.146184	-0.884071	8.10172	0.00209118	0.0559903	-	-
LA_000821	255.235	83.608	0	112.025	67.75	71.568	161.506	4.69971	1.56546	0	2.10345	1.1417	1.02262	2.06573	-	O	O	7.12707	1.40535	0.462809	0.569297	6.67175	-0.352983	0.841047	0.903308	-	-
LA_000822	605.776	721.235	1431.95	512.247	523.169	150.954	185.183	5.38668	6.50769	9.38894	4.61974	4.25481	1.03363	1.13939	-	O	O	8.88198	-1.12818	0.10394	0.220469	9.42327	-0.877092	0.0952277	0.24036	-	-
LA_000823	38	43	50	40	24	201.168	54	1.93348	2.241	2.00855	2.11452	1.12004	8.15771	1.9342	-	O	O	6.44445	2.75045	0.0182878	0.093736	5.24595	-0.480424	0.52104	0.671083	-	-
LA_000824	277.92	44.386	268.341	0	0	0	0	7.10536	1.15577	5.19508	0	0	0	0	-	-	O	-0.674153	-7.52603	0.00394171	0.0324769	-0.884071	-9.05276	0.00102204	0.0507024	Down	-
LA_000825	0	0	167.461	15.608	3.625	7.124	54.961	0	0	3.06378	0.386662	0.080366	0.134495	0.926593	-	O	O	5.64956	0.648655	0.809709	0.864416	4.52975	-2.41423	0.38729	0.556611	-	-
LA_000826	70.736	21.263	74.476	0	0	0	0	1.6758	0.512849	1.33205	0	0	0	0	-	-	O	-0.674153	-5.71352	0.0195258	0.0979203	-0.884071	-7.2396	0.00180468	0.0547584	-	-
LA_000827	16.331	0	13.376	18.589	4.569	22.043	38.895	0.419469	0	0.260214	0.488924	0.107466	0.441968	0.696032	-	O	O	4.35894	3.04024	0.143208	0.26309	3.42375	0.328848	0.812236	0.884642	-	-
LA_000828	181.634	23.862	96.828	2.969	5.567	3.901	3.888	4.60387	0.61598	1.85787	0.077034	0.129211	0.077159	0.068649	-	-	O	4.54069	-3.33834	0.0586188	0.16281	4.32531	-4.61187	0.00565284	0.0708507	-	-
LA_000829	76.241	65.771	308.86	29.475	17.644	11.518	0	1.11959	0.98131	3.37511	0.44044	0.237059	0.130853	0	-	-	O	5.04145	-3.51554	0.104846	0.221936	5.88903	-2.64981	0.0261427	0.125855	-	-
LA_000830	7.472	67.293	661.54	0	0	11.834	0	0.202487	1.85788	13.6086	0	0	0.250613	0	-	-	O	5.40569	-4.16594	0.12656	0.246402	-0.884071	-9.36117	0.0159482	0.101712	-	-
LA_000831	270.661	269.198	1156.99	2.333	0	0	26.613	6.57429	6.6578	21.2371	0.057977	0	0	0.450105	-	O	O	6.74853	-3.93254	0.0656871	0.172567	4.72942	-8.79995	0.000532097	0.0480079	-	Down
LA_000832	99.666	4.553	33.395	0	0	0	0	5.78214	0.271002	1.54766	0	0	0	0	-	-	O	-0.674153	-5.41601	0.0437702	0.140969	-0.884071	-6.94671	0.0109161	0.0876663	-	-
LA_000833	512.846	50.32	510.891	0	11.584	0	0	8.45851	0.843569	6.28848	0	0.174835	0	0	-	-	O	-0.674153	-8.38061	0.0030909	0.0273485	5.39993	-6.09407	0.0100251	0.0855532	Down	-
LA_000834	12	14	82.018	0	16.657	46.81	33.537	0.666059	0.796751	3.62164	0	0.848222	2.07854	1.31279	-	O	O	5.47331	1.48218	0.28846	0.394754	4.01144	-2.26909	0.237221	0.411319	-	-
LA_000835	23.059	69.771	10.254	40.984	29.083	7.447	3.771	1.74551	5.43943	0.637901	3.26768	2.02207	0.458437	0.202952	-	-	O	4.08287	-1.46601	0.41766	0.525873	5.17877	-0.107314	0.922373	0.953839	-	-
LA_000836	655.973	752.738	693.876	141.523	434.956	207.237	299.767	14.5791	17.0264	11.6151	3.21444	8.84938	3.58525	4.63507	-	O	O	9.00231	-0.159927	0.76887	0.833474	8.78294	-1.4333	0.0265362	0.126509	-	-
LA_000837	0	1.602	0	14.424	11.507	0	7.124	0	0.067116	0	0.611012	0.432488	0	0.204813	-	-	-	NA	NA	NA	NA	1.49182	4.38222	0.0514428	0.173254	-	-
LA_000838	0	0	0	16.761	6.222	7.462	4.375	0	0	0	0.375423	0.124847	0.127304	0.066708	-	-	-	NA	NA	NA	NA	-0.884071	5.45402	0.0229738	0.118656	-	-
LA_000839	12.094	17.189	25.827	32.989	31.986	21.553	54.829	0.46282	0.671865	0.764138	1.30211	1.12177	0.650532	1.4694	-	O	O	5.02083	2.4127	0.0924556	0.207655	4.6123	0.76395	0.367904	0.539007	-	-
LA_000840	3.79	21.532	5.812	52.781	27.099	1.381	5.903	0.065938	0.380809	0.075563	0.935775	0.43142	0.018627	0.0713	-	-	O	2.97662	-0.228853	0.900876	0.93118	4.42084	1.82931	0.146773	0.307506	-	-
LA_000841	88.813	117.107	67.67	235.294	252.597	40.879	0	1.64798	2.20971	0.940174	4.45252	4.28961	0.588682	0	-	O	O	5.63532	-1.04835	0.576324	0.673515	7.23633	1.31844	0.0392605	0.151929	-	-
LA_000842	49.317	52.584	15.346	129.084	149.053	0	8.111	0.787048	0.852881	0.182617	2.09777	2.17665	0	0.089831	-	-	O	4.00601	-1.87585	0.389072	0.497933	6.22127	1.71654	0.0541556	0.177923	-	-
LA_000843	159.873	148.885	169.587	130.559	157.185	114.579	318.129	4.65383	4.41765	3.7598	3.89936	4.19058	2.61093	6.46093	-	O	O	7.83386	1.80043	0.0416735	0.13804	7.23837	-0.225699	0.62352	0.750725	-	-
LA_000844	65.37	59.238	42.343	88.432	83.491	119.25	157.973	1.56022	1.43947	0.763186	2.15902	1.82439	2.21849	2.62489	-	O	O	6.73659	2.61742	0.0125157	0.0724476	6.12318	0.553602	0.378737	0.548904	-	-
LA_000846	0	5.47	17.65	21.467	21.894	0	0	0	0.283162	0.70397	1.12715	1.01501	0	0	-	-	O	-0.674153	-2.89005	0.307932	0.415234	3.67822	1.45786	0.368729	0.539769	-	-
LA_000848	225.598	84.696	95.373	156.603	204.003	22.026	60.452	2.41775	0.921417	0.755843	1.70394	1.99985	0.182036	0.448617	-	O	O	6.50632	-0.328351	0.744548	0.814379	7.26841	0.354186	0.55717	0.700389	-	-
LA_000849	243.9	220.568	352.76	210.337	315.437	40.839	39.191	2.8216	2.59076	3.02188	2.47166	3.33814	0.364599	0.314056	-	O	O	6.96205	-1.46448	0.0853092	0.198625	8.04539	-0.131738	0.748204	0.841349	-	-
LA_000850	940.63	650.994	1047.03	739.814	1002.24	196.565	156	16.8676	11.8694	14.0444	13.5246	16.4476	2.73421	1.94279	-	O	O	8.86749	-1.02432	0.0775056	0.188328	9.75623	-0.0824598	0.800642	0.876958	-	-
LA_000851	84.362	147.408	86.632	85.196	165.77	29.196	14.891	1.2566	2.23097	0.960583	1.29147	2.25924	0.336511	0.153847	-	O	O	5.8559	-1.06205	0.340138	0.44869	6.8492	0.0909738	0.878947	0.927347	-	-
LA_000852	1115.51	1168.55	983.543	865.459	660.664	490.219	293.704	13.5579	14.4219	8.85991	10.6881	7.34556	4.60009	2.47326	-	O	O	9.60341	-0.230498	0.640719	0.729323	9.85074	-0.571357	0.16791	0.333646	-	-
LA_000853	722.263	615.577	566.653	210.479	321.533	81.298	131.039	8.54596	7.39561	4.96683	2.53006	3.48023	0.742487	1.07411	-	O	O	8.30247	-1.25686	0.0761951	0.18683	8.67221	-1.35394	0.00901508	0.0825399	-	-
LA_000854	349.082	280.118	178.716	509.852	233.657	0	24.361	4.0275	3.2813	1.52674	5.97496	2.46601	0	0.194688	-	-	O	6.17786	-3.04631	0.115589	0.233551	8.3405	0.440759	0.463186	0.623883	-	-
LA_000855	417.532	408.121	302.111	938.302	690.609	339.459	188.202	2.85229	2.82769	1.51685	6.4933	4.31423	1.78272	0.888844	-	O	O	8.5486	0.72623	0.232451	0.333514	9.13265	1.05795	0.0364335	0.146808	-	-
LA_000857	1023.21	1454.16	1446.53	2605.07	2305.14	835.918	462.091	9.51459	13.722	9.9246	24.574	19.6049	5.98752	2.97365	-	O	O	10.0976	0.225017	0.654655	0.741057	10.8211	0.838885	0.0515678	0.173497	-	-
LA_000858	4011.54	4183.78	3783.32	3853.56	2368.74	1494.69	1304.4	49.1603	52.0642	34.3688	47.9872	26.5552	14.1433	11.0757	-	O	O	11.4708	-0.23923	0.593471	0.688462	11.8077	-0.400702	0.343809	0.516448	-	-
LA_000860	0	0	0	0	0	0	231.748	0	0	0	0	0	0	12.9987	-	O	-	-0.674153	10.3327	0.0261512	0.112461	NA	NA	NA	NA	-	-
LA_000861	1	6	0	1	3	11581.3	11553.9	0.026301	0.160751	0	0.026941	0.07225	237.894	211.765	-	O	-	7.69423	13.4275	5.0793e-05	0.00278159	NA	NA	NA	NA	Up	-
LA_000863	69.181	161.608	201.438	820.554	366.844	2183.98	645.334	4.2236	10.1285	9.8735	52.3362	20.554	107.149	27.846	-	O	O	9.04889	4.49352	0.000689768	0.00925939	8.22746	2.02053	0.0188008	0.109549	Up	-
LA_000864	53.299	139.017	97.565	346.298	238.587	1080.5	209.044	3.1833	8.52091	4.66798	21.5919	13.0763	51.8042	8.81956	-	O	O	8.19829	3.88686	0.00295903	0.0265036	7.42948	1.51799	0.0454904	0.162688	Up	-
LA_000865	39.064	99.469	66.974	225.755	57.911	55.629	68.03	0.377968	0.976752	0.478415	2.21636	0.5125	0.414737	0.4556	-	O	O	6.31743	1.11512	0.279816	0.385501	6.68826	1.02533	0.257433	0.432245	-	-
LA_000866	256.131	0	1.236	0	0	0	0	3.57154	0	0.012812	0	0	0	0	-	-	O	-0.674153	-6.31371	0.112208	0.230511	-0.884071	-7.84868	0.0762992	0.212527	-	-
LA_000870	178.885	125.672	121.009	17.935	102.343	100.684	64.97	2.17829	1.55397	1.09218	0.221915	1.14006	0.946612	0.548152	-	O	O	7.00631	0.489009	0.528343	0.630592	6.47828	-1.40476	0.115883	0.268069	-	-
LA_000871	5137.24	16.932	87.792	19.449	2638.32	8	0	121.481	0.407631	1.56721	0.470406	57.1181	0.147429	0	-	-	O	6.53372	-7.55172	0.045511	0.143595	10.467	-0.539744	0.824328	0.892228	-	-
LA_000878	301.85	272.806	301.142	91.486	224.792	52.31	31.147	6.46202	5.94274	4.84926	2.00062	4.40512	0.87113	0.463749	-	O	O	7.03127	-1.55029	0.0653411	0.1724	7.71877	-1.01074	0.0755017	0.21128	-	-
LA_000879	231.201	162.404	371.806	78.514	166.58	52.982	36.229	5.26324	3.76312	6.38051	1.82716	3.47157	0.939277	0.573906	-	O	O	6.97283	-1.22157	0.15382	0.269848	7.42769	-1.14569	0.0739114	0.209044	-	-
LA_000880	128.243	156.899	56.706	25.104	62.757	9.997	5.892	3.25701	4.05835	1.09027	0.652763	1.45938	0.198152	0.104238	-	-	O	5.17616	-2.62751	0.0672626	0.17456	6.13638	-1.54388	0.0861845	0.227425	-	-
LA_000881	22.455	44.486	24.535	63.517	71.793	0	7.703	0.333188	0.670676	0.27097	0.959093	0.974672	0	0.079278	-	-	O	3.79359	-1.59992	0.484834	0.590154	5.52582	1.03146	0.181407	0.349284	-	-
LA_000883	908.194	892.133	1223.63	524.676	740.424	179.38	289.262	34.4123	34.5243	35.8236	20.5011	25.7102	5.35922	7.67456	-	O	O	9.20258	-0.772757	0.193438	0.292166	9.62827	-0.755436	0.0545997	0.178604	-	-
LA_000884	433.785	428.219	329.737	69.848	181.059	91.449	46.862	21.5581	21.7927	12.9126	3.60418	8.25263	3.61869	1.6387	-	O	O	7.61949	-1.28961	0.0902187	0.204054	7.77924	-1.80629	0.0116903	0.0898812	-	-
LA_000890	99.847	84.07	148.911	49.569	76.883	14.223	10.392	6.8209	5.90509	8.26382	3.5519	4.82184	0.785426	0.503229	-	O	O	5.4513	-1.88441	0.115847	0.233998	6.36588	-0.889163	0.158342	0.321836	-	-
LA_000891	71.985	157.235	94.493	60.015	36.856	3.031	12.043	1.56902	3.48763	1.55019	1.33651	0.735367	0.051416	0.182597	-	-	O	5.16232	-2.50799	0.0998427	0.216375	6.21736	-1.23032	0.131055	0.28821	-	-
LA_000892	464.974	466.201	485.777	297.088	420.23	67.783	52.671	21.6527	22.2159	17.7324	14.3384	17.9439	2.50679	1.7236	-	O	O	7.65477	-1.70075	0.0276138	0.11542	8.67724	-0.490831	0.200855	0.371348	-	-
LA_000893	359.418	356.911	164.178	183.008	166.083	30.945	19.894	6.93712	7.00632	2.37549	3.60377	2.93388	0.463809	0.266811	-	O	O	6.69362	-2.29446	0.0316392	0.122501	7.84216	-0.835014	0.175285	0.342056	-	-
LA_000895	4968.78	3215.65	2534.52	3717.44	3921.45	4233.07	4622.84	52.3171	34.3687	19.7284	39.7349	37.7676	34.3667	33.7021	-	O	O	12.2237	1.61072	0.0150519	0.0821484	11.8517	0.02765	0.944453	0.967371	-	-
LA_000897	2682.95	1316.84	2896.97	2463.14	2648.4	1861.03	1966.73	278.387	141.542	256.829	273.215	252.812	160.378	146.651	-	O	O	11.2836	1.06609	0.0620886	0.167709	11.2266	0.115831	0.76093	0.849851	-	-
LA_000901	590.29	447.505	488.743	575.479	697.062	277.981	498.58	59.9652	47.0739	42.3077	62.4276	65.1379	23.4175	36.3704	-	O	O	9.07767	0.948281	0.124862	0.243919	9.1459	0.248071	0.466458	0.626573	-	-
LA_000902	9.537	3.068	20.211	56.171	122.461	2.302	0	0.209898	0.068727	0.334915	1.26324	2.46725	0.039434	0	-	-	O	1.98323	-2.04497	0.519098	0.621868	4.90949	2.97449	0.0149903	0.0994713	-	-
LA_000903	2.561	0	6.622	32.104	30.894	0	17.357	0.053809	0	0.104577	0.68884	0.594149	0	0.253575	-	-	-	NA	NA	NA	NA	3.25362	3.39323	0.0501095	0.17081	-	-
LA_000904	295.219	198.646	294.444	145.939	184.499	0	6.848	6.60711	4.52477	4.96451	3.33818	3.77999	0	0.106626	-	-	O	5.23116	-4.81453	0.0218572	0.103865	7.68906	-0.734913	0.11886	0.272098	-	-
LA_000905	20.346	28.586	41.983	18.543	53.172	58.304	64.682	0.4967	0.710601	0.774683	0.463211	1.18849	1.10996	1.09958	-	O	O	5.69881	2.32271	0.0566514	0.160085	5.00834	0.109956	0.887002	0.932342	-	-
LA_000906	449.669	322.418	631.647	181.507	636.326	27.543	20.145	10.6008	7.73803	11.2399	4.37631	13.7338	0.505986	0.33059	-	O	O	6.96352	-3.00053	0.00432629	0.0347516	8.72235	-0.317349	0.576834	0.715351	Down	-
LA_000907	901.703	1349.82	918.497	1261.63	1512.29	652.316	784.818	16.8046	25.5815	12.8186	23.9794	25.794	9.43547	10.1607	-	O	O	10.0527	0.71986	0.199357	0.297678	10.2523	0.285166	0.474036	0.632668	-	-
LA_000908	356.881	517.465	844.484	1072.15	1550.39	400.214	319.791	9.34791	13.8068	16.7673	28.7655	37.1857	8.18654	5.83707	-	O	O	9.0801	0.61167	0.302874	0.409989	9.74522	1.11064	0.0368018	0.147383	-	-
LA_000909	124.678	224.292	61.928	567.867	340.426	32.669	9.831	0.811062	1.47974	0.295936	3.74154	2.02509	0.163335	0.044207	-	-	O	6.00868	-1.53778	0.22493	0.325222	8.01393	1.63775	0.0527478	0.175367	-	-
LA_000910	15.101	14.066	1.7	153.63	61.081	17.066	36.267	0.524145	0.498272	0.045357	5.48866	1.9424	0.465814	0.88025	-	O	O	4.35995	2.67702	0.132608	0.251884	5.10933	3.33564	0.0164301	0.10297	-	-
LA_000911	582.331	707.698	434.592	665.458	798.398	278.123	369.051	22.4187	27.8296	12.9402	26.4279	28.1687	8.44669	9.95089	-	O	O	9.0398	0.457451	0.434367	0.542061	9.35077	0.243836	0.554942	0.698669	-	-
LA_000912	1265.32	1107.74	677.353	633.074	292.992	199.184	327.607	8.72755	7.74956	3.43419	4.42366	1.84806	1.05624	1.56226	-	O	O	9.30413	-0.635749	0.318996	0.427035	9.45896	-1.16382	0.0775136	0.21433	-	-
LA_000913	12.309	14.229	37.166	120.861	155.68	238.912	352.999	0.097839	0.114747	0.217511	0.973835	1.13171	1.46125	1.94076	-	O	-	6.57278	5.14881	0.000555266	0.00796824	5.73851	2.64975	0.00785485	0.0788392	Up	-
LA_000915	100.497	46.088	16.782	893.952	430.624	93.554	92.26	0.804318	0.374215	0.0989	7.25269	3.15193	0.57616	0.510737	-	O	O	6.41338	2.06731	0.0835189	0.195862	7.59624	3.58946	0.00388125	0.064225	-	-
LA_000916	114.582	45.629	0	850.248	322.173	278.468	88.667	0.960866	0.388225	0	7.22929	2.47086	1.79745	0.514375	-	O	O	6.85374	2.99989	0.127348	0.247654	7.50297	3.45176	0.0609765	0.189354	-	-
LA_000918	6.195	0	10.234	383.507	113.738	33.95	11.118	0.039738	0	0.048213	2.49128	0.667103	0.167348	0.049294	-	-	-	NA	NA	NA	NA	5.20166	5.60468	0.00402171	0.064777	-	-
LA_000919	53.794	36.163	37.953	371.816	278.628	0	0	0.442137	0.301549	0.229765	3.09822	2.09438	0	0	-	-	O	-0.674153	-5.37711	0.0247287	0.109951	6.88943	2.89307	0.000918873	0.0504182	-	-
LA_000920	652.128	403.079	547.507	1728.1	1458.08	295.259	669.284	5.0786	3.18446	3.13854	13.6407	10.3846	1.76906	3.60487	-	O	O	9.27076	1.21662	0.0789577	0.190469	9.85051	1.53895	0.00329186	0.0610747	-	-
LA_000922	6.447	0	0	296.446	170.115	22.107	26.886	0.047098	0	0	2.1944	1.13647	0.124201	0.135813	-	-	-	NA	NA	NA	NA	4.47195	6.80524	0.00272928	0.0589169	-	-
LA_000923	2.549	60.085	25.802	14.428	30.298	2.765	3.642	0.040465	0.969288	0.305355	0.233206	0.440061	0.033993	0.040112	-	-	O	3.6012	-1.98312	0.381968	0.491058	4.70396	-0.605196	0.635143	0.75969	-	-
LA_000924	10.8	8.15	5.056	1.462	1.958	0	0	0.708847	0.549645	0.268431	0.100486	0.117973	0	0	-	-	O	-0.674153	-2.97961	0.252147	0.355478	1.88457	-2.32267	0.105532	0.254011	-	-
LA_000925	445.546	412.342	790.079	576.857	607.653	56.504	137.839	5.5575	5.22316	7.30794	7.31257	6.93391	0.544294	1.1914	-	O	O	8.13617	-1.12814	0.163798	0.276475	9.14666	0.0598353	0.880658	0.928464	-	-
LA_000926	291.167	447.486	821.449	192.814	334.765	54.739	149.704	3.66637	5.72233	7.67173	2.46761	3.85632	0.532359	1.30631	-	O	O	8.14089	-0.97864	0.26471	0.36922	8.50989	-1.07121	0.0873963	0.228984	-	-
LA_000929	10622.7	12039	15515	7242.98	10517.8	3657.25	2640.14	70.609	81.1593	75.7749	48.766	63.9312	18.6856	12.1316	-	O	O	12.8799	-0.745158	0.154062	0.269848	13.3645	-0.609296	0.10927	0.259059	-	-
LA_000930	95.327	0	13.459	191.984	66.496	40.098	23.039	0.625521	0	0.064885	1.27599	0.399008	0.202234	0.104506	-	-	O	5.2838	1.13462	0.580613	0.677201	6.09724	1.91011	0.280475	0.455594	-	-
LA_000931	98.191	216.485	464.544	294.736	272.367	29.628	16.294	5.00267	11.2975	18.6881	15.6018	12.7278	1.20311	0.584428	-	O	O	6.50703	-2.23646	0.0620045	0.167554	8.08149	0.0837629	0.903283	0.942293	-	-
LA_000932	5246.22	6176.11	7159.72	4801.57	5726.2	1853.22	1565.24	30.2701	36.1344	30.3119	28.0485	30.2113	8.21326	6.24107	-	O	O	11.9278	-0.581234	0.232196	0.333223	12.4774	-0.315801	0.34309	0.515827	-	-
LA_000934	3	0	0	0	2	2242.35	1692.69	0.062147	0	0	0	0.037924	36.1144	24.3803	-	O	-	5.68507	12.2941	4.4832e-05	0.00274515	NA	NA	NA	NA	Up	-
LA_000935	3.056	4.585	0	3.727	15.5	0	0	0.189608	0.292046	0	0.241664	0.882494	0	0	-	-	-	NA	NA	NA	NA	2.30389	1.6812	0.32431	0.498451	-	-
LA_000936	159.071	59.534	91.598	80.331	104.897	18.996	9.308	5.31015	2.02768	2.34512	2.75817	3.208	0.498139	0.217174	-	O	O	5.48043	-1.59513	0.192718	0.291622	6.59117	-0.213928	0.720318	0.821993	-	-
LA_000937	120.079	79.6	146.839	225.878	316.334	31.364	32.336	1.36897	0.921347	1.23927	2.61545	3.29893	0.275902	0.255339	-	-	O	6.17584	-0.540167	0.560578	0.659872	7.44616	1.16522	0.0371248	0.148025	-	-
LA_000938	357.582	253.051	130.23	47.725	43.997	0	22.106	7.87896	5.67436	2.16057	1.07455	0.887439	0	0.33884	-	O	O	6.04495	-3.06076	0.121766	0.240565	6.74523	-2.49992	0.00738226	0.0769607	-	-
LA_000939	26.56	52.245	66.087	25.246	38.968	10.647	10.344	0.9756	1.95946	1.87205	0.955635	1.31163	0.308076	0.265917	-	O	O	4.76097	-0.922067	0.505225	0.608981	5.2907	-0.693376	0.377819	0.54802	-	-
LA_000940	223.865	121.78	237.458	213.707	306.609	67.326	56.029	8.91301	4.95406	7.32808	8.78396	11.1884	2.11692	1.56324	-	O	O	7.01755	-0.347722	0.649798	0.736991	7.78859	0.358009	0.439769	0.603677	-	-
LA_000941	40.199	78.902	68.556	39.223	80.525	0	0	0.710246	1.41736	0.905674	0.706375	1.30201	0	0	-	-	O	-0.674153	-5.965	0.0133013	0.0754611	5.92578	-0.204254	0.772853	0.858096	-	-
LA_000942	27.074	18.407	18.667	28.703	38.947	11.188	13.106	1.83325	1.2814	1.02584	2.03796	2.42105	0.612106	0.628882	-	O	O	4.27692	0.494628	0.752744	0.821037	4.7384	0.579856	0.44909	0.611624	-	-
LA_000943	0	95.173	0	0	0	0	0	0	2.07672	0	0	0	0	0	-	-	O	-0.674153	-5.13231	0.171851	0.281473	-0.884071	-6.65376	0.103021	0.250754	-	-
LA_000944	205.109	75.936	95.972	33.718	113.643	45.482	25.437	4.59844	1.73272	1.62108	0.77264	2.33238	0.793867	0.396793	-	O	O	6.28975	-0.545628	0.571804	0.669602	6.53825	-0.889886	0.266522	0.441418	-	-
LA_000947	1205.67	927.772	1229.94	466.622	1042.62	212.11	190.138	18.1203	14.1682	13.7632	7.13757	14.3375	2.46699	1.98224	-	O	O	9.14614	-1.1836	0.0413559	0.137526	9.81488	-0.681903	0.114949	0.266768	-	-
LA_000949	29.959	24.624	21.899	15.627	19.461	6	2.079	6.44202	5.5708	4.35512	3.72579	3.87253	1.12918	0.330864	-	-	O	3.57255	-1.44007	0.434691	0.542342	4.3992	-0.623693	0.450783	0.613269	-	-
LA_000951	1789.39	943.476	1397.27	1490.22	1559.13	671.991	564.629	23.7702	12.7299	13.7817	20.1276	18.9483	6.89836	5.19914	-	O	O	10.096	0.147863	0.751735	0.820209	10.4911	0.100282	0.772426	0.857792	-	-
LA_000952	0	38.598	164.359	78.497	163.176	52.629	48.157	0	0.664524	2.07892	1.35457	2.52901	0.690859	0.566202	-	O	O	6.10842	0.901246	0.64504	0.733006	6.45293	0.765924	0.650598	0.770927	-	-
LA_000954	503.771	437.289	558.284	357.531	413.4	42.995	78.182	8.752	7.72334	7.24852	6.33018	6.5724	0.579139	0.943076	-	O	O	7.72457	-1.70372	0.0391312	0.134009	8.77213	-0.443761	0.225696	0.398431	-	-
LA_000955	15.42	6.928	15.006	41.981	67.854	0	0	0.241482	0.11025	0.175138	0.669345	0.972292	0	0	-	-	-	NA	NA	NA	NA	4.67728	2.07579	0.0304538	0.134864	-	-
LA_000958	9.107	4.107	30.747	60.894	50.601	5.837	13.836	0.150787	0.069112	0.379969	1.02703	0.766653	0.074886	0.159004	-	-	O	3.84619	0.839878	0.650854	0.737944	4.81287	1.94283	0.0905115	0.233681	-	-
LA_000959	1438.63	1442.24	2682.28	2548.85	3512.12	468.519	714.947	36.1078	36.8641	50.9409	65.4855	80.7106	9.175	12.4988	-	O	O	10.3034	-0.308872	0.580657	0.677244	11.1933	0.638397	0.12209	0.27657	-	-
LA_000960	1.788	4.264	0	42.96	41.902	7.03	1.26	0.103138	0.252219	0	2.58334	2.21712	0.324906	0.051272	-	-	-	NA	NA	NA	NA	3.26522	4.22771	0.0165148	0.103125	-	-
LA_000963	0	0	0	17.391	0	0	0	0	0	0	0.659599	0	0	0	-	-	-	NA	NA	NA	NA	-0.884071	5.12436	0.082544	0.222267	-	-
LA_000964	620.867	349.849	625.218	290.473	419.269	94.152	125.405	18.1834	10.4443	13.9498	8.72923	11.2461	2.15885	2.56258	-	O	O	8.17811	-0.937762	0.161124	0.27619	8.74016	-0.650187	0.131321	0.288446	-	-
LA_000965	16.517	24.129	0	4.583	16.606	0	0	0.415921	0.618776	0	0.118126	0.382871	0	0	-	-	O	-0.674153	-3.80708	0.206354	0.305533	3.5823	-0.581529	0.763779	0.851891	-	-
LA_000966	139.001	82.82	99.081	48.834	119.039	22.636	5	4.99134	3.03597	2.74002	1.80623	3.91669	0.63984	0.125619	-	O	O	5.47388	-1.74098	0.18399	0.287834	6.53172	-0.463297	0.458372	0.619816	-	-
LA_000968	0	0	15.031	5.179	17.2	0	0	0	0	0.308517	0.143521	0.425911	0	0	-	-	O	-0.674153	-2.20047	0.404067	0.512631	2.81701	1.11591	0.599318	0.732722	-	-
LA_000969	116.104	90.691	56.472	27.601	32.034	0	0	3.2119	2.55646	1.18702	0.782763	0.811534	0	0	-	-	O	-0.674153	-6.43591	0.00746065	0.0508407	5.67984	-1.64448	0.046947	0.165478	-	-
LA_000970	4.797	1.726	0	2.319	10.805	0	0	0.160283	0.058834	0	0.079682	0.330742	0	0	-	-	-	NA	NA	NA	NA	1.87104	1.43455	0.457501	0.619166	-	-
LA_000971	7.132	11.999	0	11.002	17.951	0	2.233	0.439635	0.759336	0	0.708677	1.01546	0	0.097294	-	-	O	1.79117	-1.16797	0.734591	0.806362	3.29236	0.997209	0.526918	0.675949	-	-
LA_000972	42.373	36.583	27.065	1.47	7.146	0	6.831	2.30209	2.03733	1.1675	0.083116	0.356148	0	0.261617	-	-	O	3.79527	-1.94993	0.378712	0.48781	3.58408	-3.20952	0.0226489	0.117833	-	-
LA_000973	249.158	192.219	585.281	569.268	592.823	187.593	59.61	15.7616	12.4888	29.8322	37.6679	34.4209	9.55377	2.66756	-	O	O	7.89113	-0.216347	0.794424	0.852845	8.78254	0.734578	0.193896	0.363647	-	-
LA_000974	1466.46	689.999	1724.7	1675.02	1541.3	823.646	736.107	12.3055	5.87451	10.6631	14.2513	11.8286	5.31998	4.27313	-	O	O	10.2132	0.592112	0.271143	0.376173	10.4813	0.292194	0.493506	0.648603	-	-
LA_000975	1397.82	1141.99	1349.02	1220.14	1422.05	539.683	289.798	12.4672	10.3353	8.87224	11.0373	11.6001	3.70664	1.78847	-	O	O	9.75724	-0.390211	0.427457	0.535269	10.3485	-0.043537	0.881326	0.928864	-	-
LA_000976	22.143	0	0	104.049	152.301	126.681	0	0.17061	0	0	0.81254	1.07317	0.750902	0	-	O	-	4.58237	4.32109	0.164739	0.277394	4.89719	4.09542	0.0539697	0.177644	-	-
LA_000979	506.052	714.468	827.134	614.745	312.644	0	34.961	3.96834	5.68376	4.77477	4.88628	2.24213	0	0.189614	-	-	O	7.10826	-3.86476	0.0543972	0.156665	9.16516	-0.583614	0.280455	0.455587	-	-
LA_000982	344.425	281.915	242.386	727.454	430.099	468.192	530.461	8.50031	7.08485	4.52338	18.3734	9.71865	9.01244	9.11717	-	O	O	8.84112	2.08408	0.00484929	0.0376412	8.70059	0.965952	0.0701787	0.203475	Up	-
LA_000983	15.785	17.721	9.241	100.674	30.105	56.918	16.35	0.246191	0.280867	0.107411	1.59856	0.429631	0.687298	0.176922	-	O	-	4.75068	2.54466	0.0957349	0.211351	4.98669	2.18016	0.0479048	0.167232	-	-
LA_000986	250.919	163.793	301.819	97.6	42.818	80.807	139.658	8.78045	5.85	8.1216	3.51604	1.37281	2.22425	3.41787	-	O	O	7.6133	0.239089	0.736608	0.808046	7.03514	-1.75261	0.028076	0.129807	-	-
LA_000987	54.88	28.55	36.293	13.466	2.284	17.588	15.978	1.4434	0.764901	0.723684	0.362794	0.055018	0.361272	0.292844	-	O	O	4.94455	0.0554893	0.957751	0.971378	4.19114	-2.29005	0.0725369	0.206955	-	-
LA_000988	34.912	112.777	16.598	81.235	30.242	31.601	0	0.617981	2.02962	0.219684	1.46571	0.489886	0.433823	0	-	O	O	5.11519	-0.750854	0.72278	0.796879	5.87108	-0.0718883	0.939794	0.964855	-	-
LA_000989	31.883	61.153	2.289	93.939	41.613	2.359	17.546	0.440905	0.859057	0.02352	1.32123	0.526494	0.025225	0.168225	-	-	O	4.51353	-0.363555	0.860654	0.902366	5.61039	0.994003	0.452441	0.614679	-	-
LA_000990	0	16.049	5.016	0	0	0	0	0	0.561339	0.132044	0	0	0	0	-	-	O	-0.674153	-2.89691	0.308885	0.416195	-0.884071	-4.41786	0.0849373	0.225643	-	-
LA_000991	7997.98	6295.38	5472.36	4834.57	4953.7	1905.01	1461.97	254.608	204.401	133.269	158.154	144.455	47.5787	32.5067	-	O	O	11.9569	-0.697086	0.16841	0.281393	12.4747	-0.498806	0.176526	0.343529	-	-
LA_000992	2.722	1.501	0	0	0	2582.26	4650.95	0.084816	0.047702	0	0	0	63.099	101.205	-	O	-	6.44912	12.6449	2.34743e-05	0.00262468	NA	NA	NA	NA	Up	-
LA_000994	0	0	0	0	0	1996.41	3400.77	0	0	0	0	0	48.3414	73.3386	-	O	-	-0.674153	14.7736	5.84654e-05	0.00284929	NA	NA	NA	NA	Up	-
LA_000995	26598.8	12763.7	15173.5	3328.26	6197.48	8163.63	4160.21	1165.23	571.823	518.658	150.871	248.903	283.368	127.924	-	O	O	13.5995	-0.295658	0.600023	0.694215	13.1555	-2.02326	0.00336478	0.0615778	-	-
LA_000997	1001.4	407.351	558.658	57.706	191.459	141.745	291.561	37.3548	15.5171	16.086	2.21902	6.54467	4.16703	7.61357	-	O	O	8.83299	-0.228489	0.739376	0.810226	8.10962	-2.51543	0.00635103	0.0731746	-	-
LA_000999	1.278	5.499	0	0	1	2204.28	3936.51	0.041484	0.182035	0	0	0.029728	56.1508	89.2501	-	O	-	6.72882	11.6119	7.81222e-05	0.00301432	NA	NA	NA	NA	Up	-
LA_001000	2484.45	1302.46	3395.27	880.782	1501.7	939.97	820.179	259.875	141.152	303.738	98.5302	144.516	81.7057	61.6707	-	O	O	10.7438	-0.123716	0.811699	0.865975	10.6869	-1.07265	0.0434917	0.159157	-	-
LA_001001	11.82	37.943	121.757	8.393	36.717	0	45.646	0.151416	0.493634	1.15723	0.109282	0.430295	0	0.405241	-	O	O	5.49273	0.135783	0.946499	0.963601	5.1053	-1.46574	0.253123	0.427924	-	-
LA_001002	896.527	740.553	1216.64	1312.63	1506.43	175.279	192.165	11.1575	9.35929	11.2275	16.6017	17.1508	1.68458	1.65718	-	O	O	8.967	-1.05731	0.0759263	0.186391	10.1671	0.50849	0.149334	0.310624	-	-
LA_001003	119.408	173.559	231.391	173.358	229.725	11.79	0	1.17819	1.73806	1.68608	1.73578	2.07323	0.089647	0	-	-	O	5.19371	-3.75271	0.0650279	0.171854	7.5455	0.118875	0.811133	0.884136	-	-
LA_001004	40.268	43.389	205.215	301.424	297.349	26.054	4.144	1.53486	1.68918	6.04597	11.8494	10.3866	0.783186	0.11062	-	O	O	5.43772	-1.44001	0.341113	0.449704	7.38453	1.6251	0.0786268	0.216236	-	-
LA_001005	2506.42	6791.4	5427.68	2578.49	889.415	3997.35	4683.37	44.4275	122.393	71.9411	46.5886	14.4276	54.9527	57.6483	-	O	O	12.4609	1.08889	0.115116	0.232827	11.5651	-1.53337	0.072278	0.20659	-	-
LA_001006	48.8	225.649	172.437	0	0	0	0	0.783032	3.67983	2.06344	0	0	0	0	-	-	O	-0.674153	-7.23812	0.0049503	0.0382108	-0.884071	-8.76009	0.0010712	0.0507024	Down	-
LA_001007	958.995	3445.91	2615.01	1240.69	494.584	1884.69	1885.11	16.0093	58.4732	32.5897	21.0999	7.55538	24.381	21.8443	-	O	O	11.3229	0.935464	0.197418	0.296898	10.5309	-1.4784	0.0922018	0.2361	-	-
LA_001009	115.747	231.446	234.843	128.557	120.818	357.664	322.914	11.978	24.8096	20.7574	14.2197	11.5022	30.7341	24.0118	-	O	O	8.27603	2.07502	0.0124357	0.0721396	7.29554	-0.717341	0.239279	0.413565	-	-
LA_001010	156.551	422.503	360.637	143.113	42.617	339.99	281.326	2.65261	7.27728	4.56364	2.47069	0.660793	4.46506	3.30916	-	O	O	8.55952	1.23252	0.101717	0.21892	7.47081	-1.77552	0.0667232	0.198222	-	-
LA_001011	53.131	120.703	49.426	121.695	138.659	109.6	107.108	0.869957	2.00879	0.603863	2.02956	2.07754	1.39028	1.21719	-	O	O	6.78174	1.77305	0.0837007	0.196168	6.64846	0.673433	0.346806	0.519158	-	-
LA_001012	4.298	126.256	249.355	274.629	179.554	167.858	178.157	0.264473	7.97702	12.3298	17.661	10.1411	8.30451	7.75047	-	O	O	7.47585	1.74694	0.235362	0.336693	7.42112	0.812052	0.539531	0.686182	-	-
LA_001013	5.782	17.827	60.911	10.593	7.886	6.754	9.836	0.087519	0.274172	0.686547	0.163188	0.109216	0.079122	0.103278	-	-	O	4.19505	-0.411706	0.82501	0.876006	4.00658	-1.61524	0.232769	0.406357	-	-
LA_001015	35.901	15.343	25.239	13.219	26.755	0	1.322	1.43832	0.62811	0.784097	0.5468	0.982447	0	0.03712	-	-	O	2.35537	-3.80888	0.140536	0.259505	4.46051	-0.437569	0.626518	0.752825	-	-
LA_001016	63.002	73.429	22.756	37.236	71.088	0	0	2.81451	3.35534	0.794341	1.72213	2.91161	0	0	-	-	O	-0.674153	-5.74126	0.0200452	0.09949	5.74537	-0.123092	0.879026	0.92736	-	-
LA_001017	34.548	25.819	25.408	20.542	58.623	0	1.421	1.72587	1.32085	1.00058	1.06564	2.68595	0	0.049942	-	-	O	2.50375	-3.89727	0.110065	0.227806	5.03858	0.335201	0.658242	0.776755	-	-
LA_001018	215.212	238.219	107.081	60.278	77.12	21	12	6.06269	6.83895	2.29395	1.74131	1.98961	0.462741	0.23576	-	O	O	6.05448	-2.27954	0.0539837	0.156176	6.83374	-1.55801	0.0400107	0.153086	-	-
LA_001019	112.043	117.906	63.937	22.093	36.747	20.986	0	6.36583	6.87054	2.8962	1.30834	1.91555	0.954865	0	-	O	O	5.20273	-2.10704	0.278491	0.384187	5.74369	-1.86195	0.0306412	0.135214	-	-
LA_001021	29.464	29.61	0	0	25.75	0	0	1.30565	1.342	0	0	1.04612	0	0	-	-	O	-0.674153	-4.3233	0.152289	0.269848	3.94792	-0.88517	0.693556	0.802938	-	-
LA_001023	12124.1	9985.74	19024.1	2163.22	6141.28	547.069	720.675	606.457	511.53	750.228	112.368	281.743	21.7941	25.368	-	O	O	11.7891	-3.10203	0.00124008	0.013992	12.8382	-1.83757	0.00873432	0.0816188	Down	-
LA_001024	200.242	220.727	300.395	113.808	215.311	28.119	20.809	8.99774	10.1457	10.552	5.29506	8.87039	1.00209	0.656613	-	O	O	6.51258	-2.0229	0.0415173	0.13768	7.61421	-0.653057	0.202619	0.373414	-	-
LA_001026	1502.66	2347.62	3448.65	2197.83	1583.76	737.132	888.201	28.0587	44.5784	48.2259	41.8555	27.0656	10.6833	11.5217	-	O	O	10.7282	-0.275983	0.620611	0.71213	11.08	-0.403692	0.407106	0.574658	-	-
LA_001027	35.606	3.432	19.227	133.465	56.676	0	0	0.948797	0.093177	0.388648	3.64384	1.38297	0	0	-	-	O	-0.674153	-4.18187	0.116769	0.235188	5.42421	2.34772	0.0592819	0.18653	-	-
LA_001028	9.195	9.166	2.013	64.884	31.298	0	6.028	0.230033	0.23352	0.038106	1.6615	0.716891	0	0.105031	-	-	-	NA	NA	NA	NA	4.22339	2.76776	0.0316675	0.137488	-	-
LA_001029	43.889	13.805	5.815	47.865	28.973	1.562	6.479	1.89249	0.608688	0.195421	2.13481	1.14528	0.053343	0.196027	-	-	O	3.50161	-0.996087	0.620104	0.711651	4.84572	0.846357	0.442199	0.605721	-	-
LA_001030	414.211	214.759	333.035	187.079	425.943	254.434	205.104	11.6006	6.12926	7.09099	5.37231	10.9247	5.5731	4.00584	-	O	O	8.3286	0.820293	0.183761	0.287532	8.25514	-0.164454	0.733353	0.831163	-	-
LA_001032	2.644	1.295	4.016	26.315	12.169	6.425	5.193	0.174458	0.087819	0.214406	1.81862	0.73693	0.341983	0.242588	-	-	-	NA	NA	NA	NA	2.84371	2.88921	0.0437803	0.159694	-	-
LA_001034	1013.21	748.702	696.272	1086.53	1302.3	418.166	331.548	28.253	21.2745	14.7576	31.0636	33.2559	9.11868	6.44689	-	O	O	9.36906	0.149306	0.757871	0.824974	9.94622	0.466143	0.194162	0.36399	-	-
LA_001035	27.051	27.092	18.322	73.621	47.878	53.592	6.226	0.669768	0.683061	0.343077	1.86553	1.08535	1.03501	0.107354	-	O	O	4.96112	1.46469	0.321656	0.429761	5.2861	1.27815	0.115064	0.266932	-	-
LA_001036	0	0	0	22.368	17.404	25.624	60.114	0	0	0	0.606836	0.42204	0.530051	1.10948	-	O	-	-0.674153	8.81734	0.00730621	0.0501463	-0.884071	6.19858	0.0101223	0.0857103	-	-
LA_001037	9.729	10.162	0	62.136	18.143	0	0	0.250896	0.266925	0	1.64098	0.428417	0	0	-	-	-	NA	NA	NA	NA	4.09815	2.55147	0.132054	0.28943	-	-
LA_001039	637.299	270.931	1732.05	76	440.838	64.155	77.196	19.4039	8.41081	40.2518	2.37598	12.294	1.53076	1.64072	-	O	O	8.20225	-2.27101	0.0373106	0.131168	8.81606	-1.87492	0.0912323	0.234677	-	-
LA_001040	49.875	123.194	98.718	666.063	402.533	73.978	65.994	0.604268	1.51562	0.886412	8.19952	4.46142	0.691978	0.553972	-	O	O	6.59291	0.876264	0.357804	0.466788	7.81856	2.49641	0.00488317	0.0680715	-	-
LA_001042	497.356	719.525	503.686	1113.1	513.856	244.729	161.793	6.01253	8.83257	4.51256	13.6723	5.68271	2.28408	1.35512	-	O	O	8.6784	-0.261421	0.65344	0.740014	9.45819	0.464009	0.401193	0.569379	-	-
LA_001043	34208.2	63511.8	42668.7	89121.5	64759.3	50724.1	112095	757.216	1430.77	711.269	2015.97	1312.24	873.938	1726.19	-	O	O	16.2225	2.10863	0.0233304	0.107221	15.9044	0.639681	0.225589	0.398286	-	-
LA_001044	130.553	124.83	168.4	159.884	46.847	181.128	115.988	2.21209	2.15009	2.13099	2.76022	0.726381	2.37874	1.36433	-	O	O	7.42352	1.33923	0.0792011	0.190573	6.95471	-0.432676	0.554711	0.698576	-	-
LA_001045	37.67	9.987	5.607	160.819	80.726	21.422	13.458	0.864201	0.233209	0.096996	3.772	1.69544	0.38278	0.214857	-	O	O	4.36945	1.26357	0.465245	0.571564	5.54703	2.77249	0.0254495	0.124289	-	-
LA_001046	0	21.591	3.349	28.568	23.476	29.84	4.637	0	0.448249	0.051328	0.59519	0.43852	0.473322	0.065792	-	O	O	3.86092	2.09424	0.375851	0.485035	3.95674	1.45831	0.398986	0.56738	-	-
LA_001048	4636.96	3139.56	4947.35	2378.89	3282.85	2666.12	1846.4	99.2683	68.3914	79.6668	52.0215	64.3322	44.3995	27.4908	-	O	O	11.8365	0.374081	0.409953	0.518452	11.7408	-0.653232	0.0709613	0.204697	-	-
LA_001051	8.588	9.727	18.34	47.979	41.088	22.058	7.18	0.275218	0.31795	0.449764	1.58022	1.20616	0.554675	0.160723	-	O	O	3.95898	1.4911	0.393802	0.502548	4.54377	1.82874	0.0579367	0.184295	-	-
LA_001052	694.008	471.054	934.87	375.591	725.747	419.214	355.015	32.795	22.7818	34.6691	18.4021	31.4483	15.7414	11.7923	-	O	O	9.2692	0.451393	0.384158	0.493102	9.24486	-0.432032	0.317552	0.492162	-	-
LA_001053	1111.41	431.601	1753.06	543.703	1477.98	147.432	283.034	74.2121	29.6218	94.8564	38.0479	90.5965	7.94782	13.388	-	O	O	9.18619	-0.962479	0.223464	0.323622	9.98417	-0.201174	0.748584	0.841669	-	-
LA_001056	0	0	0	90.941	19.219	23.9	8.165	0	0	0	1.56859	0.297736	0.313597	0.095962	-	O	-	-0.674153	7.26854	0.0388668	0.133549	-0.884071	7.7412	0.0056238	0.0707125	-	-
LA_001057	0	0	0	168.415	48.029	48.858	40.882	0	0	0	2.87425	0.73626	0.634282	0.475393	-	O	-	-0.674153	8.81318	0.00609806	0.0443413	-0.884071	8.70273	0.00213369	0.0562565	Up	-
LA_001058	22.371	34.207	0	95.145	50.624	17.135	48.305	0.363204	0.564458	0	1.57325	0.752085	0.2155	0.544282	-	O	O	4.97181	2.07587	0.31266	0.420227	5.2769	1.84825	0.246727	0.421235	-	-
LA_001059	83.328	60.998	169.811	0	16.717	43.331	0	1.46286	1.08871	2.22856	0	0.268568	0.589888	0	-	O	O	5.74416	-1.09794	0.554921	0.654829	4.79576	-3.82736	0.039186	0.151772	-	-
LA_001060	78.458	114.161	142.562	180.524	118.806	252.635	352.791	1.49778	2.21644	2.0395	3.51559	2.07577	3.74458	4.67948	-	O	O	7.80153	2.74868	0.004009	0.0328549	7.03424	0.381864	0.514045	0.665308	Up	-
LA_001061	0	0	0	58.722	74.773	36.213	5.518	0	0	0	1.17002	1.33634	0.549216	0.074872	-	O	-	-0.674153	7.61091	0.0287698	0.117558	-0.884071	7.91033	0.00168246	0.0544264	-	-
LA_001062	236.612	216.243	124.067	218.028	207.624	370.015	145.21	3.71897	3.45408	1.45351	3.48913	2.98604	4.50316	1.58364	-	O	O	8.03871	1.63225	0.0470748	0.145736	7.67434	0.065888	0.897788	0.938831	-	-
LA_001063	3.22	9.413	3.23	54.251	0	26.602	28.655	0.050225	0.149196	0.037547	0.861433	0	0.321222	0.310087	-	O	-	3.89874	3.61008	0.0477426	0.146702	3.68932	2.35902	0.224849	0.397479	-	-
LA_001064	1162.25	1412.64	1498.26	1001.06	1317.05	734.838	559.111	18.8458	23.2809	18.1227	16.5317	19.5418	9.22982	6.2918	-	O	O	10.1304	0.195319	0.670039	0.753857	10.2895	-0.320435	0.345568	0.518041	-	-
LA_001065	58.555	49.744	76.859	231.383	165.387	55.077	16.819	0.831902	0.717956	0.811952	3.3441	2.14977	0.605135	0.165699	-	O	O	5.77564	0.446815	0.686678	0.767718	6.79779	1.65665	0.0176256	0.106394	-	-
LA_001066	4.068	2.026	1.002	74.202	27.875	37.883	12.324	0.108997	0.055304	0.02038	2.03733	0.683991	0.793131	0.230184	-	O	-	3.16982	4.62945	0.032855	0.124373	3.4919	4.43131	0.0052091	0.0690743	-	-
LA_001068	10.355	21.586	8.679	57.911	19.88	73.758	57.012	0.157161	0.332916	0.098099	0.894643	0.276086	0.866433	0.60027	-	O	O	5.17855	3.48803	0.0191864	0.0967886	4.58584	1.46909	0.179197	0.346589	-	-
LA_001069	35.499	57.965	0	0	9.479	2.484	0	1.08775	1.81102	0	0	0.266041	0.05965	0	-	-	O	2.86622	-3.59139	0.237146	0.338738	3.57209	-3.01704	0.217086	0.389071	-	-
LA_001070	22.383	28.139	8.196	14.372	9.449	6.342	9.436	0.499773	0.639457	0.137859	0.327961	0.193147	0.110245	0.146584	-	-	O	3.93612	-0.0357074	0.958552	0.971902	3.97315	-0.798687	0.448695	0.611306	-	-
LA_001071	2327.9	1771.58	1128.32	1243.16	989.097	2061.12	1262.8	79.861	62.0214	29.7322	43.8883	31.088	55.588	30.2893	-	O	O	10.9834	1.18084	0.0533221	0.155095	10.4615	-0.70147	0.156098	0.31918	-	-
LA_001072	670.525	601.084	515.903	225.387	306.98	142.772	151.252	23.1477	21.1767	13.6847	8.00802	9.70938	3.87543	3.65104	-	O	O	8.47864	-0.728707	0.219423	0.318989	8.63277	-1.2569	0.0126763	0.0930041	-	-
LA_001073	0	35.724	0	0	0	0	0	0	1.14557	0	0	0	0	0	-	-	O	-0.674153	-3.71865	0.271662	0.376794	-0.884071	-5.24011	0.124579	0.27988	-	-
LA_001074	33.212	115.13	12	27.282	21.038	12.95	40.449	1.57914	5.60291	0.447989	1.34519	0.917292	0.489393	1.35205	-	O	O	5.59267	0.258092	0.867812	0.907568	5.23163	-1.29677	0.294023	0.469013	-	-
LA_001079	72.516	72.986	22.294	42.807	25.699	0	0	1.21692	1.24501	0.279337	0.731855	0.394638	0	0	-	-	O	-0.674153	-5.81066	0.0190227	0.0963132	5.49033	-0.772959	0.399677	0.568011	-	-
LA_001080	223.345	348.907	224.669	347.486	338.987	84.804	32.173	2.73529	4.33913	2.03963	4.32437	3.79786	0.801929	0.273006	-	O	O	7.20887	-0.990142	0.24976	0.352745	8.25799	0.274169	0.568998	0.709317	-	-
LA_001081	25.932	39.768	24.601	20.059	11.277	9.047	30.908	1.06105	1.66295	0.781643	0.847846	0.422936	0.292602	0.886623	-	O	O	4.9354	0.744588	0.602604	0.696518	4.47995	-1.00047	0.278973	0.454097	-	-
LA_001082	232.322	234.978	246.52	173.668	183.987	43.183	109.154	2.98904	3.0704	2.35344	2.2713	2.1656	0.429206	0.973304	-	O	O	7.36939	-0.293208	0.711794	0.788282	7.69099	-0.484949	0.277794	0.45294	-	-
LA_001083	178.173	115.539	102.521	37.851	51.059	42.981	34.606	2.16962	1.42866	0.925318	0.468343	0.568776	0.404102	0.291971	-	O	O	6.41527	-0.485808	0.596346	0.691084	6.25024	-1.65446	0.0259879	0.125445	-	-
LA_001084	103.412	12.914	38.064	380.054	159.457	148.629	121.242	1.10488	0.140066	0.300724	4.12252	1.55838	1.22459	0.896976	-	O	O	6.60722	2.72894	0.0318357	0.122788	6.88429	2.43812	0.0329308	0.140044	-	-
LA_001085	0	31.504	0	140.556	90.502	0	0	0	0.324678	0	1.44848	0.84052	0	0	-	-	O	-0.674153	-3.53729	0.287881	0.39416	5.22573	3.25486	0.130514	0.287583	-	-
LA_001086	28.774	47.7	35.876	12.014	91.801	0	13.47	0.259038	0.435751	0.238195	0.109703	0.755869	0	0.083909	-	-	O	4.33672	-1.07367	0.582028	0.678428	5.42167	0.263035	0.785842	0.867115	-	-
LA_001087	1600.05	1716.61	2020.64	924.078	1363.39	716.013	691.788	16.9214	18.428	15.7989	9.921	13.1887	5.83885	5.06566	-	O	O	10.3915	-0.048943	0.912579	0.939566	10.4675	-0.73117	0.0518901	0.174125	-	-
LA_001088	3.369	22.918	3.65	140.106	63.209	26.061	0	0.027119	0.187177	0.021635	1.14339	0.465368	0.161448	0	-	-	-	NA	NA	NA	NA	5.07985	3.22265	0.0282326	0.130122	-	-
LA_001092	8.082	3.984	5.455	92.94	33.11	7.037	15.848	0.169059	0.084783	0.085759	1.98538	0.633995	0.114465	0.230513	-	-	-	NA	NA	NA	NA	4.28767	3.45417	0.00735484	0.0769301	-	-
LA_001093	0	6.502	14.188	0	0	0	0	0	0.431096	0.739248	0	0	0	0	-	-	O	-0.674153	-2.7516	0.315768	0.423657	-0.884071	-4.2715	0.0795592	0.217633	-	-
LA_001094	3.081	2.199	0	28.141	8.929	6.012	18.554	0.175288	0.128354	0	1.66901	0.466132	0.273968	0.744929	-	O	-	2.53284	4.13623	0.12272	0.241338	2.5706	3.36891	0.0570802	0.182696	-	-
LA_001095	47.702	42.748	27.993	61.608	43.897	63.122	22.122	1.72581	1.57894	0.7803	2.29622	1.45524	1.79812	0.560013	-	O	O	5.59351	1.31804	0.271934	0.377086	5.53425	0.362175	0.614478	0.743938	-	-
LA_001096	174.884	128.68	283.427	142.527	221.886	0	43.513	6.70585	5.03986	8.40338	5.63721	7.79716	0	1.16849	-	O	O	6.34711	-1.71106	0.361687	0.470639	7.53377	-0.171486	0.736848	0.83352	-	-
LA_001102	528.201	292.969	764.39	503.215	841.278	118.174	166.029	36.0832	20.5782	42.4197	36.0583	52.762	6.52569	8.03978	-	O	O	8.35613	-0.541733	0.4192	0.527309	9.18542	0.28214	0.536236	0.683862	-	-
LA_001104	19.925	25.068	17.12	92.432	80.021	28.877	6.853	0.346151	0.442743	0.22228	1.63653	1.27221	0.388967	0.082662	-	O	O	4.49554	0.963582	0.517518	0.620458	5.42094	1.97934	0.0216488	0.115646	-	-
LA_001105	1537.31	1282.85	1110.57	1442.83	1862.04	744.389	635.643	39.3555	33.449	21.5304	37.8211	43.6473	14.8747	11.3367	-	O	O	10.1533	0.352033	0.448406	0.555489	10.519	0.246483	0.455615	0.617411	-	-
LA_001106	235.693	139.543	516.267	581.138	898.465	49.283	128.106	8.00706	4.83741	13.4644	20.313	27.9642	1.31586	3.04244	-	O	O	7.61561	-0.343232	0.697445	0.776526	8.83677	1.26662	0.0538835	0.177501	-	-
LA_001109	503.379	272.672	559.228	179.825	256.426	65.064	61.376	112.829	64.3704	116.356	44.7729	53.2144	12.7967	10.198	-	O	O	7.63686	-1.4969	0.0534112	0.155114	8.25858	-1.08958	0.0386385	0.150708	-	-
LA_001114	702.598	389.622	484.119	625.344	667.547	77.074	168.995	246.632	145.621	162.921	247.077	218.103	24.2894	44.812	-	O	O	8.27209	-0.731563	0.310971	0.41841	9.17949	0.244882	0.520046	0.670294	-	-
LA_001115	190.413	356.86	299.267	107.009	53.358	76.522	75.335	18.5175	35.9075	24.6631	11.0883	4.77221	6.15226	5.25265	-	O	O	7.47082	-0.63011	0.402112	0.510783	7.27239	-1.85922	0.0243302	0.122056	-	-
LA_001116	10.569	17.067	17.613	9.142	8.215	3.981	0	3.47752	5.96842	5.53115	3.38114	2.51446	1.1727	0	-	-	O	2.64963	-1.79728	0.512443	0.61568	3.52989	-0.869096	0.371722	0.542609	-	-
LA_001117	198.648	367.652	416.263	112.249	79.516	47.182	63.996	16.7472	31.9814	29.2134	10.0147	6.16044	3.2566	3.84897	-	O	O	7.35818	-1.25881	0.136489	0.257497	7.49052	-1.82551	0.0163454	0.102762	-	-
LA_001118	565.08	357.916	970.647	665.484	1356.91	87.77	101.032	18.3847	11.8786	24.1863	22.2582	40.4416	2.24164	2.29653	-	O	O	8.18252	-1.40267	0.0680092	0.175567	9.60138	0.601422	0.237879	0.412035	-	-
LA_001119	26.63	7.411	30.408	16.229	36.637	0	1	3.91178	1.13599	3.97836	2.59565	4.96303	0	0.107052	-	-	O	2.01788	-3.93934	0.193449	0.292177	4.52199	0.231889	0.79906	0.87584	-	-
LA_001120	180.146	119.447	86.343	64.371	83.939	0	3.194	6.20781	4.20062	2.28598	2.28292	2.6501	0	0.076965	-	-	O	4.17449	-4.90183	0.0263713	0.11293	6.6043	-0.881355	0.17326	0.339804	-	-
LA_001121	240.075	176.777	341.26	34.262	130.225	41	51.57	9.7606	7.34488	10.7693	1.43875	4.85286	1.31734	1.46976	-	O	O	7.01758	-1.11671	0.183241	0.286841	7.1194	-1.74743	0.0334237	0.141053	-	-
LA_001122	24.906	27.512	5.378	26.715	52.722	0	12.235	1.0469	1.18222	0.17588	1.16082	2.03151	0	0.360734	-	O	O	3.79607	-0.269832	0.893276	0.926046	4.79218	0.883913	0.39414	0.56263	-	-
LA_001123	0	2.732	0	32.778	26.405	16.213	0	0	0.075008	0	0.905103	0.651547	0.341391	0	-	O	-	1.71683	4.12021	0.307198	0.414473	2.47177	4.80195	0.0258059	0.125073	-	-
LA_001124	464.775	353.417	496.052	288.237	408.982	141.89	117.947	13.2191	10.2443	10.7337	8.40797	10.653	3.15737	2.33981	-	O	O	8.14932	-0.46186	0.430409	0.538154	8.59433	-0.407456	0.282105	0.457352	-	-
LA_001126	2040.03	1483.58	2058.05	1542.43	2266.31	1556.07	850.166	64.6211	47.9294	49.8595	50.2038	65.7603	38.6666	18.8086	-	O	O	10.7829	0.633787	0.191851	0.291622	10.8609	-0.0462363	0.877189	0.926054	-	-
LA_001127	84.056	76.045	33.794	122.89	70.614	87.135	22.106	2.51541	2.32003	0.771247	3.77496	1.93547	2.04259	0.461703	-	O	O	6.12373	0.938321	0.408732	0.517196	6.33926	0.531031	0.47166	0.63091	-	-
LA_001128	50.35	73.405	53.693	12.483	50.24	28	10.919	2.5284	3.77515	2.1264	0.651026	2.3139	1.12002	0.385904	-	O	O	5.32909	-0.402603	0.745856	0.815454	5.39966	-1.09544	0.216569	0.388529	-	-
LA_001135	37.386	52.404	41.366	21.092	25.686	0	7.081	3.29585	4.77089	3.05249	1.97178	2.08134	0	0.44598	-	-	O	3.98131	-2.21829	0.2996	0.406485	5.00562	-1.00362	0.214816	0.386606	-	-
LA_001141	65.049	46.447	14.342	7	29.974	6.45	0	1.68662	1.22667	0.281764	0.185879	0.711625	0.130576	0	-	-	O	3.73645	-2.57859	0.244836	0.347331	4.76631	-1.35965	0.240609	0.414982	-	-
LA_001142	7530.31	5312.87	8506.13	4122.14	7656.23	4939.98	4641.81	140.885	101.082	119.188	78.6567	131.096	71.7372	60.3315	-	O	O	12.7642	0.735388	0.136474	0.257474	12.6323	-0.363955	0.320129	0.494418	-	-
LA_001143	3231.67	3493.26	8809.04	4268.02	7402.67	2852.47	2404.47	46.4447	51.0051	94.1637	62.4051	97.3396	31.7079	23.9642	-	O	O	12.0934	0.329097	0.578684	0.675521	12.393	0.0973708	0.848903	0.908413	-	-
LA_001144	39.589	79.992	4.091	364.964	127.481	59.524	32.032	0.553237	1.13558	0.042498	5.18772	1.62991	0.64318	0.31038	-	O	O	5.72744	1.31071	0.381507	0.490593	6.73586	2.4918	0.0746865	0.210118	-	-
LA_001145	0	26.715	0	79.93	23.623	17.901	2.324	0	0.454309	0	1.36232	0.361661	0.232091	0.026988	-	-	O	3.53939	1.18607	0.689134	0.769715	4.5505	2.38016	0.266309	0.44123	-	-
LA_001146	323.534	175.177	884.736	1096.32	859.865	784.117	288.489	4.07127	2.23864	8.25727	14.0213	9.8987	7.62078	2.51568	-	O	O	9.16046	1.49663	0.0927073	0.20805	9.37459	1.0935	0.135112	0.293122	-	-
LA_001147	334.576	171.875	47.335	360.287	386.614	162.586	194.088	4.38538	2.2881	0.460538	4.801	4.63601	1.6466	1.76328	-	O	O	7.77506	1.2529	0.206369	0.305546	8.0401	0.939685	0.264414	0.439325	-	-
LA_001148	95.508	263.636	193.504	339.679	564.085	0	118.902	1.31792	3.69547	1.98421	4.76716	7.12144	0	1.13755	-	O	O	7.06338	-0.243086	0.893434	0.926145	8.17714	1.15352	0.0832569	0.223325	-	-
LA_001149	312.689	394.558	836.244	929.399	1214.59	240.806	255.598	4.34444	5.56875	8.63514	13.1338	15.4393	2.58677	2.46223	-	O	O	8.73814	0.263732	0.678402	0.760925	9.51941	0.995339	0.0712137	0.205099	-	-
LA_001150	0	17.139	0	43.08	0	49.115	0	0	0.227774	0	0.57308	0	0.496565	0	-	O	-	3.84097	3.06997	0.313231	0.420861	3.62812	1.81615	0.467857	0.627646	-	-
LA_001151	429.729	477.475	805.504	1117.07	1668.55	446.962	266.182	6.14837	6.94037	8.57105	16.2598	21.8421	4.94597	2.64099	-	O	O	9.05738	0.587677	0.299768	0.406679	9.78254	1.20549	0.0160126	0.101919	-	-
LA_001152	1661.87	2315.76	2779.85	1153.57	3400.19	1095.08	1079.71	57.8906	82.3316	74.4442	41.3654	108.521	30.0021	26.3026	-	O	O	10.8787	0.234544	0.628186	0.718654	11.114	-0.127342	0.795243	0.873437	-	-
LA_001153	17.549	19.706	5.105	10.326	36.688	3.702	0	1.32325	1.53017	0.316225	0.819954	2.54075	0.226938	0	-	-	O	2.56287	-1.83341	0.54333	0.644305	4.17044	0.543768	0.634364	0.759154	-	-
LA_001154	132.972	197.079	105.297	84.049	162.581	6.07	5.671	7.51055	11.4159	4.73912	4.9472	8.42513	0.274509	0.225965	-	-	O	5.14747	-3.37717	0.0219343	0.104009	7.06168	-0.383482	0.535687	0.683392	-	-
LA_001157	21.064	20.652	17.84	94.535	90.837	12.783	20.622	0.910319	0.912636	0.600993	4.22602	3.59883	0.437509	0.625399	-	O	O	4.47194	1.06787	0.461808	0.568367	5.43166	2.15145	0.0121657	0.091474	-	-
LA_001158	777.737	585.987	935.165	55.411	202.063	124.726	136.306	36.1734	27.8898	34.092	2.67098	8.61767	4.60691	4.45497	-	O	O	8.56381	-1.238	0.0529591	0.15451	8.2473	-2.70611	0.00288247	0.0599752	-	-
LA_001159	344.813	249.044	196.8	40.71	74.145	2.798	9.969	7.16624	5.26596	3.07343	0.863945	1.41049	0.04521	0.144054	-	-	O	5.66245	-3.99743	0.00873211	0.0568588	6.92587	-2.30883	0.00440701	0.0665103	-	-
LA_001164	515.339	248.783	671.683	363.314	1027.34	89.992	75.929	27.5316	13.6214	28.4499	20.194	50.3478	3.83972	2.85853	-	O	O	7.87667	-1.20861	0.1085	0.225875	9.12009	0.442762	0.429	0.594396	-	-
LA_001167	3853.57	4135.28	4193.72	3273.27	4104.92	1689.28	1436.14	42.1691	45.9383	33.9482	36.3705	41.089	14.2582	10.8831	-	O	O	11.5601	-0.103411	0.812987	0.86695	11.9161	-0.226155	0.463785	0.624296	-	-
LA_001168	77.205	48.673	121.138	97.836	65.574	6.725	83.652	2.11751	1.36021	2.52353	2.75048	1.64698	0.144178	1.5996	-	O	O	6.23712	0.578532	0.657454	0.743334	6.3578	-0.0142135	0.9862	0.991837	-	-
LA_001170	332.558	266.053	284.383	208.061	346.139	251.31	196.821	9.4796	7.72921	6.16786	6.08293	9.03616	5.60492	3.9133	-	O	O	8.25813	0.884543	0.144281	0.263777	8.14115	-0.185818	0.647895	0.768978	-	-
LA_001174	905.444	440.87	790.208	1927.64	2223.17	657.656	750.774	26.9281	13.3666	17.9171	58.8409	60.5571	15.3187	15.582	-	O	O	9.72223	1.315	0.0323966	0.123687	10.2313	1.49563	0.00427048	0.0659565	-	-
LA_001175	810.248	965.243	909.549	761.265	1139.56	429.289	325.918	7.79262	9.42136	6.45756	7.42864	10.0243	3.18114	2.16953	-	O	O	9.44321	0.0158021	0.974107	0.982486	9.84312	-0.0187152	0.95682	0.974765	-	-
LA_001176	546.545	439.83	461.775	1021.08	1202.97	376.349	316.248	17.9029	14.6974	11.589	34.389	36.0984	9.67924	7.23823	-	O	O	8.93193	0.803313	0.135289	0.255794	9.51295	1.12892	0.00878783	0.0818037	-	-
LA_001177	380.986	209.826	216.085	722.284	873.43	262.551	255.252	97.5781	56.7877	51.9472	206.532	207.444	59.4722	48.7232	-	O	O	8.30014	1.2488	0.0673583	0.17456	8.84594	1.50121	0.00758549	0.0777252	-	-
LA_001178	613.832	417.155	578.364	1181.66	1027.97	911.532	923.709	18.6451	12.9193	13.4074	36.8532	28.5996	21.6965	19.5853	-	O	O	9.71162	2.08285	0.00257104	0.0238777	9.5891	1.00139	0.0206916	0.113746	Up	-
LA_001181	496.062	911.52	43.785	82.014	240.382	291.023	58.513	3.78197	7.04964	0.245654	0.633701	1.67601	1.70679	0.308515	-	O	O	8.44016	-0.360291	0.783854	0.84467	8.1345	-1.80792	0.179404	0.346817	-	-
LA_001182	367.131	322.935	135.503	50.677	73.102	0	21.314	4.67033	4.17209	1.27875	0.655265	0.850744	0	0.187899	-	-	O	6.10325	-3.28262	0.0991538	0.215203	7.02975	-2.26832	0.010805	0.0873639	-	-
LA_001183	825.35	751.405	758.615	0	406.165	204.17	139.181	6.26265	5.78374	4.23575	0	2.81847	1.19171	0.730353	-	O	O	8.76529	-0.918145	0.107558	0.225845	8.5635	-2.15748	0.241999	0.41637	-	-
LA_001184	3234.58	1423.95	618.854	260.246	330.182	460.966	300.804	24.6751	11.0193	3.47413	2.01207	2.30349	2.70509	1.58695	-	O	O	9.92135	-0.937116	0.251713	0.355014	9.48519	-2.65292	0.00999454	0.0854948	-	-
LA_001185	73.229	120.325	5.117	19.914	17.615	175.187	26.513	1.52357	2.54702	0.079998	0.423077	0.335456	2.8339	0.383537	-	O	O	6.60073	1.70974	0.264571	0.369101	5.18666	-1.95541	0.185275	0.353634	-	-
LA_001186	2362.05	828.141	1878.57	247.996	763.033	748.242	259.913	37.2782	13.2825	22.101	3.98515	11.019	9.14413	2.84629	-	O	O	10.0578	-0.483555	0.461083	0.567694	9.79781	-1.84221	0.0181896	0.107926	-	-
LA_001188	1272.69	1287.96	549.49	89.751	0	0	0	9.85147	10.1138	3.13064	0.704151	0	0	0	-	-	O	-0.674153	-10.0169	0.000177159	0.00404419	7.83889	-4.48755	0.0362311	0.14644	Down	-
LA_001189	0	0	0	74.781	41.33	12.434	0	0	0	0	1.53411	0.760307	0.194187	0	-	-	-	NA	NA	NA	NA	-0.884071	7.76726	0.00264156	0.0585479	-	-
LA_001191	41.704	31.665	38.798	43.11	39.74	14.113	2.923	1.33314	1.03242	0.948981	1.41624	1.16369	0.353985	0.065264	-	O	O	4.36814	-0.931216	0.546146	0.646857	5.30018	0.096661	0.897795	0.938831	-	-
LA_001192	545.245	336.717	660.68	281.243	431.672	95.071	91.566	15.5192	9.76752	14.307	8.21012	11.2523	2.11714	1.81784	-	O	O	8.02445	-1.1455	0.0972923	0.21386	8.71605	-0.597741	0.171309	0.337536	-	-
LA_001193	12.859	19.692	2.302	21.881	24.01	0	6.006	0.273147	0.425641	0.036779	0.474756	0.46687	0	0.08873	-	-	O	2.92937	-0.589518	0.829702	0.879486	4.06314	0.841107	0.485784	0.642317	-	-
LA_001194	816.095	574.466	985.437	1066.82	1604.61	174.337	250	64.0412	46.4568	63.8188	88.3093	115.673	11.1496	13.9635	-	O	O	8.94588	-0.561837	0.325628	0.433861	9.98441	0.680004	0.0757495	0.211753	-	-
LA_001195	592.31	373.83	632.777	702.175	1012.93	163.894	147.26	15.2752	9.81958	12.3619	18.5441	23.9192	3.29968	2.64598	-	O	O	8.41879	-0.469463	0.41077	0.519272	9.37978	0.616519	0.109814	0.259818	-	-
LA_001196	15.86	7.616	0	5.376	59.32	0	14.17	0.382579	0.187062	0	0.13268	1.31008	0	0.237991	-	-	O	3.23322	1.27951	0.676208	0.758954	3.93846	1.84455	0.308511	0.483518	-	-
LA_001197	776.125	438.699	897.82	379.747	688.006	193.228	156.339	27.4086	15.8136	24.3942	13.8087	22.2618	5.36899	3.86179	-	O	O	8.69623	-0.70365	0.227588	0.328111	9.22723	-0.477469	0.271011	0.446032	-	-
LA_001198	1101.53	665.041	1445.78	761.947	1495	354.004	259.979	49.2661	30.4247	50.5316	35.2814	61.3037	12.5548	8.16474	-	O	O	9.40107	-0.502037	0.350621	0.459459	10.0663	-0.00668567	0.986686	0.992099	-	-
LA_001199	25.316	9.937	2.156	83.304	49.802	32.942	9.331	0.441609	0.176234	0.028113	1.48101	0.795009	0.445572	0.113022	-	O	O	4.2391	1.97944	0.277302	0.382899	4.86724	2.39032	0.0644586	0.194814	-	-
LA_001201	2137.11	1841.51	2451.93	1903.21	3706.81	2197.39	1840.17	52.6755	46.2195	45.6967	48.0072	83.6525	42.2432	31.5865	-	O	O	11.2761	1.20121	0.0231483	0.106841	11.235	0.284039	0.413328	0.580336	-	-
LA_001202	58.478	104.536	122.737	157.239	130.292	60.907	62.345	1.24705	2.2683	1.96849	3.42498	2.54332	1.01028	0.924611	-	O	O	6.53051	0.653946	0.482887	0.588278	6.88524	0.531972	0.39173	0.560632	-	-
LA_001203	559.092	554.396	384.987	328.907	411.885	151.987	22.011	11.0292	11.1243	5.69721	6.62134	7.4368	2.32912	0.301777	-	O	O	7.91934	-1.35686	0.166706	0.279206	8.7515	-0.529043	0.222132	0.394604	-	-
LA_001207	9.234	38.119	0	280.379	255.89	74.075	2.888	0.151201	0.634388	0	4.67601	3.83402	0.93964	0.03282	-	O	O	4.88101	2.30991	0.314178	0.421891	6.09301	3.90118	0.0336557	0.141429	-	-
LA_001208	1490.51	1373.72	2334.59	2867.38	5077.6	2479.58	2548.87	32.2322	30.2294	37.9876	63.3466	100.512	41.7185	38.3375	-	O	O	11.2851	1.8463	0.00522968	0.039757	11.3321	1.10684	0.0170332	0.10466	-	-
LA_001209	1395.15	1176.16	716.787	778.246	627.478	552.752	203.617	23.0006	19.709	8.81894	13.0691	9.46614	7.06045	2.32993	-	O	O	9.5669	-0.324011	0.606457	0.699784	9.79529	-0.705225	0.156331	0.319418	-	-
LA_001210	15.158	0	26.239	272.924	211.236	21.839	21.303	0.313507	0	0.407723	5.76358	3.99895	0.351153	0.306328	-	O	O	4.32712	2.02485	0.329541	0.437847	5.82002	4.17552	0.0161176	0.102224	-	-
LA_001211	42.669	62.952	41.678	175.235	64.518	34.91	5.079	0.842159	1.26383	0.617102	3.52955	1.16551	0.535261	0.069673	-	O	O	5.19261	-0.145877	0.913556	0.940243	6.31159	1.25789	0.12602	0.281787	-	-
LA_001212	3882.18	1839.56	3365.22	4863.7	8360.19	1275.15	1708.9	93.0042	44.8688	60.8905	119.195	183.366	23.8129	28.5024	-	O	O	11.3132	0.322045	0.534284	0.635878	12.0968	1.05154	0.026587	0.126585	-	-
LA_001213	167.554	140.799	62.194	250.492	89.674	229.77	114.055	3.70036	3.16454	1.03428	5.65305	1.81292	3.94951	1.7523	-	O	O	7.4361	1.70044	0.0627828	0.168508	7.22603	0.441414	0.571541	0.711198	-	-
LA_001218	33.308	31.22	38.638	12.486	22.826	3.635	0	3.21496	3.11738	3.15721	1.28362	2.02615	0.289929	0	-	-	O	3.16891	-3.09819	0.206243	0.305402	4.6025	-1.06577	0.206317	0.377404	-	-
LA_001219	4	2	3	18.073	23.006	33.32	73.507	0.317772	0.163775	0.196975	1.51542	1.67903	2.15891	4.15805	-	O	-	3.94064	5.52449	0.00472713	0.0369816	2.95537	2.71568	0.0333183	0.140835	Up	-
LA_001220	71.477	53.213	82.994	38.056	50.161	3.368	20	4.48473	3.42873	4.19226	2.49685	2.88869	0.170072	0.887528	-	O	O	5.13552	-1.15853	0.418621	0.52674	5.7729	-0.719062	0.267271	0.442184	-	-
LA_001221	36.922	21.304	27.596	157.652	101.527	12.428	58.909	0.705889	0.41423	0.395393	3.07479	1.77652	0.184492	0.782555	-	O	O	5.29854	1.71937	0.219144	0.31869	5.93832	2.16105	0.0110696	0.0881339	-	-
LA_001222	0	0	17.231	192.646	294.14	54.243	120.426	0	0	0.415645	6.24414	8.49978	1.34221	2.65316	-	O	O	4.72855	5.36813	0.0410392	0.136925	5.16161	5.41099	0.0150433	0.0996087	-	-
LA_001224	148.271	233.381	448.696	166.021	255.464	76.237	148.753	3.25022	5.20628	7.4045	3.71859	5.1263	1.30055	2.26829	-	O	O	7.74428	0.0513099	0.949111	0.965242	7.89627	-0.475029	0.425747	0.591692	-	-
LA_001225	7.708	5.159	29.989	40.323	43.284	3.173	0	0.165465	0.112695	0.484309	0.884285	0.850583	0.052994	0	-	-	O	2.4103	-1.9732	0.502036	0.606129	4.58121	1.53896	0.163959	0.328832	-	-
LA_001226	214.672	52	14.856	95.733	51.899	2081.37	467.89	5.02996	1.24035	0.262685	2.29396	1.11329	37.9993	7.63094	-	O	O	8.63566	4.99183	0.00494562	0.0381839	6.39094	-0.345553	0.763004	0.851334	Up	-
LA_001227	183.491	283	283.95	456.934	361.023	121.019	181.282	4.41234	6.92871	5.15785	11.2408	7.94819	2.26862	3.03503	-	O	O	7.88946	0.57854	0.406018	0.514525	8.3397	0.646356	0.191704	0.361159	-	-
LA_001229	697.322	542.71	1024.06	236.081	579.632	28	58	16.6743	13.2124	18.4935	5.77473	12.6894	0.521892	0.965547	-	O	O	7.77114	-2.76989	0.00684588	0.0479383	9.07673	-0.992829	0.067281	0.19923	Down	-
LA_001230	23.047	9.527	24.947	26.06	58.104	3.001	0.997	2.55496	1.09565	2.38303	3.09935	5.9285	0.277627	0.07966	-	-	O	2.8365	-2.0026	0.387041	0.495948	4.78288	1.05342	0.236222	0.410299	-	-
LA_001233	12.998	7.428	9.561	5.654	12	2	2	9.00732	5.51201	6.62648	4.43627	7.73784	1.26525	1.07624	-	-	O	2.41603	-1.01142	0.723686	0.797574	3.20014	-0.281181	0.816258	0.887141	-	-
LA_001234	101	83	104.508	47.683	105.55	2.001	10	8.6471	7.3343	7.46232	4.32337	8.30499	0.140404	0.611098	-	O	O	4.89332	-2.60913	0.094661	0.20945	6.39508	-0.441169	0.465403	0.62563	-	-
LA_001236	1749.56	1681.32	3129.29	1715.54	2530.31	892.933	1037.03	19.6257	19.1475	25.9787	19.5435	25.9638	7.72761	8.05678	-	O	O	10.7652	0.140507	0.77986	0.841717	11.0528	-0.117161	0.755292	0.846211	-	-
LA_001237	0	2.147	1.066	32.583	21.9	2.082	4.309	0	0.136326	0.053014	2.10581	1.24287	0.103546	0.188398	-	-	-	NA	NA	NA	NA	2.49303	4.54571	0.0129781	0.0937418	-	-
LA_001239	2334.04	1307.03	4213.73	2079.28	4037.98	343.422	386.062	80.6475	46.0894	111.878	73.945	127.831	9.33053	9.32757	-	O	O	10.1796	-1.50032	0.0419376	0.13841	11.4244	0.155573	0.759112	0.848788	-	-
LA_001240	5714.73	3437.1	6054.18	3257.27	5990.8	731.069	838.934	225.889	138.807	185.402	132.897	217.032	22.8159	23.2353	-	O	O	11.2188	-1.3641	0.0259244	0.112026	12.2105	-0.216906	0.556773	0.700037	-	-
LA_001241	2881.79	2493.69	5935.89	3173.63	5023.23	924.775	1222.92	31.9535	28.0706	48.6998	35.7342	50.9487	7.91	9.39086	-	O	O	11.2347	-0.4718	0.417909	0.526094	11.9126	0.0514457	0.906171	0.944189	-	-
LA_001242	129.577	70.743	3.461	47.201	37.465	21.553	43.277	6.60175	3.6918	0.139215	2.49858	1.75074	0.875209	1.5522	-	O	O	5.84675	0.2597	0.870345	0.909411	5.76472	-0.748658	0.577995	0.716081	-	-
LA_001243	5.229	16.188	0	39.467	76.696	42.885	4.815	0.056507	0.177603	0	0.43307	0.758202	0.357447	0.036031	-	O	-	3.96769	2.79638	0.223779	0.32398	4.38495	2.79696	0.0940437	0.2386	-	-
LA_001244	511.457	0	396.228	100.768	9.643	119.128	519.595	48.0472	0	31.4067	10.0697	0.832993	9.22982	34.9531	-	O	O	8.54485	1.545	0.424873	0.532795	7.03203	-2.32209	0.298943	0.474013	-	-
LA_001245	964.892	0	998.81	338	21.36	385.568	1871.22	22.1757	0	17.3105	7.94215	0.449415	6.90205	29.9287	-	O	O	10.0136	2.25807	0.273658	0.379033	8.44252	-1.7232	0.440235	0.604114	-	-
LA_001247	64.267	84.737	120.806	121.94	161.804	30.733	24.891	1.43164	1.92115	2.02708	2.77615	3.29963	0.532942	0.385772	-	O	O	5.8998	-0.414231	0.694418	0.773977	6.8107	0.575311	0.314811	0.489565	-	-
LA_001248	153.378	94.873	88.162	138.33	199.295	16.279	27.109	3.40885	2.14596	1.47579	3.14191	4.05475	0.281631	0.419166	-	O	O	5.90235	-1.03426	0.338114	0.446608	7.09109	0.50447	0.350845	0.522847	-	-
LA_001250	848.278	2344.19	2537.19	3507.55	2181.31	5324.44	10952.3	17.0134	47.8265	38.1935	71.8044	40.0433	82.979	152.687	-	O	O	12.2451	3.40984	0.00265589	0.0244775	11.2162	0.522145	0.395999	0.56456	Up	-
LA_001251	14.636	10.758	0	69.385	28.307	7.161	1.918	0.230514	0.172198	0	1.11267	0.407939	0.087335	0.020962	-	-	-	NA	NA	NA	NA	4.39669	2.48585	0.137167	0.295576	-	-
LA_001252	260.953	413.412	660.059	952.792	276.723	173.663	864.824	4.69699	7.56599	8.88784	17.484	4.5583	2.42483	10.811	-	O	O	9.21756	1.6125	0.0959485	0.211705	9.06892	0.484278	0.500288	0.653792	-	-
LA_001253	987.957	2378.09	2208.02	2917.66	1910.02	3584.3	8618.46	19.6203	48.0398	32.9017	59.1354	34.7183	55.3024	118.961	-	O	O	12.0247	3.03808	0.00406358	0.033152	11.0791	0.315969	0.563865	0.705464	Up	-
LA_001254	1250.16	1696.3	1381.01	4562.57	1221.87	672.879	4243.39	23.3439	32.2106	19.312	86.8897	20.881	9.7521	55.0451	-	O	O	11.2039	2.1425	0.038393	0.132791	11.0493	0.999279	0.157512	0.320771	-	-
LA_001255	186.614	508.35	335.629	809.345	372.819	0	280.721	3.53092	9.78179	4.75771	15.6203	6.45605	0	3.69027	-	O	O	8.13482	0.0927612	0.960177	0.973001	8.86681	0.725526	0.293974	0.468984	-	-
LA_001256	221.748	1285.52	1228.36	4167.28	2330.59	482.242	1422.67	4.19155	24.7118	17.3949	80.3482	40.3187	7.07643	18.6834	-	O	O	10.1823	1.38641	0.172703	0.281473	10.7896	1.77283	0.0602884	0.188364	-	-
LA_001257	620.137	1942.77	1919.81	5066.84	3103.49	1210.25	3087.98	5.86876	18.6585	13.4088	48.6481	26.863	8.82364	20.2254	-	O	O	11.1171	1.84914	0.0447212	0.142362	11.304	1.39312	0.0568593	0.182311	-	-
LA_001258	172.904	1054.63	881.707	2139.48	1338.72	393.046	570.799	3.22858	20.0262	12.3298	40.7443	22.878	5.69645	7.40438	-	O	O	9.48576	0.727324	0.413003	0.521363	10.1517	1.23081	0.158192	0.321617	-	-
LA_001260	410.379	989.177	620.318	2215.93	1201.73	392.693	1166.58	3.461	8.46423	3.85477	18.9491	9.26917	2.54932	6.80634	-	O	O	9.82283	1.52847	0.0779443	0.18882	10.1128	1.27655	0.0607892	0.189089	-	-
LA_001261	513.284	1129.36	1420.9	1644.14	1154.11	349.597	1111.98	5.08281	11.3506	10.3916	16.522	10.4533	2.66797	7.6223	-	O	O	10.0617	0.871056	0.279959	0.385671	10.2434	0.404197	0.463475	0.623988	-	-
LA_001263	174.607	6.855	16.761	16.239	15.466	262.918	6	4.70832	0.188315	0.343032	0.448733	0.381896	5.54006	0.112779	-	O	O	6.71417	2.24375	0.242081	0.344273	4.98922	-2.05769	0.192839	0.36241	-	-
LA_001265	86.62	44.095	47.056	9.761	15.534	5.685	0	2.43303	1.26219	1.00497	0.281127	0.399587	0.124892	0	-	-	O	3.87763	-3.22522	0.146539	0.263885	4.75395	-2.31221	0.0228491	0.118347	-	-
LA_001266	4.428	5.477	3.253	19.918	16.107	2.254	0	0.171156	0.216241	0.097268	0.794255	0.570567	0.068737	0	-	-	-	NA	NA	NA	NA	3.17626	1.96006	0.0810354	0.219927	-	-
LA_001268	15.637	22.557	23.03	27.614	73.904	3.187	2.558	0.316936	0.465092	0.350453	0.571319	1.37102	0.050199	0.036045	-	-	O	3.19955	-1.56569	0.459385	0.566117	4.98382	1.16988	0.17333	0.339868	-	-
LA_001269	2.188	5.284	0	33.24	34.152	6.785	0	0.081875	0.201873	0	1.28202	1.17085	0.200076	0	-	-	-	NA	NA	NA	NA	3.24943	3.58675	0.0346814	0.143358	-	-
LA_001270	0	94.106	4.662	102.783	148.264	104.331	7.201	0	2.13481	0.078266	2.34138	3.02527	1.81028	0.111665	-	O	O	5.70045	1.75869	0.451449	0.558458	6.07543	1.68071	0.367954	0.539056	-	-
LA_001271	745.946	651.835	761.457	242.654	638.158	255.152	420.862	15.9782	14.2074	12.2688	5.30934	12.5126	4.2515	6.26968	-	O	O	9.22594	0.240663	0.65692	0.742897	9.10512	-0.836434	0.0941653	0.238758	-	-
LA_001274	15.514	16.089	2.703	67.438	9.997	0	11.571	0.302787	0.31937	0.039555	1.34298	0.178581	0	0.15693	-	-	O	3.37877	0.403765	0.866475	0.906678	4.47223	1.75159	0.203647	0.374684	-	-
LA_001275	81.431	87.668	34.833	78.886	60.445	24.469	15.778	1.56619	1.71491	0.502183	1.54791	1.06403	0.365445	0.210865	-	O	O	5.47334	-0.52759	0.65627	0.742312	6.13369	-0.0443454	0.947596	0.96929	-	-
LA_001276	19.815	40.485	9.844	20.629	82.083	0	0	0.405238	0.842325	0.151195	0.430708	1.53655	0	0	-	-	O	-0.674153	-4.58823	0.0723149	0.181608	5.10822	0.911625	0.370671	0.541654	-	-
LA_001277	483.719	360.77	339.542	1407.51	1199.28	1276.97	870.449	31.3735	24.0408	17.7904	95.5729	71.3988	66.7638	39.9631	-	O	O	9.59578	2.71056	0.000755536	0.00988098	9.49446	1.67055	0.00263737	0.0585424	Up	-
LA_001280	4893.18	1947.23	2079.2	4766.23	6651.32	1212.02	1006.76	337.866	138.268	116.764	345.339	421.655	67.6887	49.2907	-	O	O	11.0721	-0.119253	0.833187	0.881969	11.9888	0.872881	0.0982068	0.244361	-	-
LA_001285	123.042	47.838	53	1	7	0	0	3.60354	1.42813	1.18253	0.030052	0.187762	0	0	-	-	O	-0.674153	-6.16727	0.0109296	0.0661123	4.04657	-4.37673	0.00626276	0.0730117	-	-
LA_001289	1	0	0	0	0	305.49	886.779	0.019596	0	0	0	0	4.64995	12.0767	-	O	-	4.07587	12.2456	5.60979e-05	0.00281888	NA	NA	NA	NA	Up	-
LA_001290	0	1	0	0	0	406.12	620.848	0	0.019396	0	0	0	6.01347	8.22679	-	O	-	4.07561	11.7377	4.41497e-05	0.00273417	NA	NA	NA	NA	Up	-
LA_001291	217.452	215.455	203.793	309.452	341.962	923.158	699.651	4.06042	4.09123	2.84983	5.89322	5.84393	13.3794	9.07585	-	O	O	8.95418	3.20072	0.000326133	0.00561665	8.04101	0.538933	0.20521	0.37635	Up	-
LA_001293	2.994	0	2.819	8.786	0	38.515	13.289	0.053594	0	0.037747	0.160312	0	0.534732	0.165189	-	O	-	3.00896	5.04825	0.0401029	0.135539	NA	NA	NA	NA	-	-
LA_001294	52.896	0	6.388	0	0	120.516	316.319	1.01685	0	0.092044	0	0	1.79899	4.22531	-	O	O	6.29283	4.90375	0.0293959	0.118541	-0.884071	-5.72736	0.0638902	0.193944	-	-
LA_001295	16.082	27.61	11.947	54.927	13.341	3.818	8.493	0.168134	0.292997	0.092327	0.58292	0.127573	0.030776	0.061477	-	-	-	NA	NA	NA	NA	4.72255	0.851654	0.433632	0.598467	-	-
LA_001296	30.787	26.459	0	14.109	23.389	16.45	9.985	0.57488	0.502424	0	0.268698	0.399709	0.238417	0.129523	-	-	O	4.25693	0.683892	0.755051	0.822858	4.24937	-0.17281	0.912888	0.948215	-	-
LA_001297	36.358	0	50.738	20.959	49.586	0	0	0.364835	0	0.376085	0.213443	0.455107	0	0	-	-	O	-0.674153	-4.74163	0.118744	0.237749	4.92907	0.244218	0.87351	0.924047	-	-
LA_001298	0	30.349	0	13.281	0	14.756	15.304	0	0.362495	0	0.158704	0	0.133976	0.124712	-	-	O	3.97654	1.69238	0.521104	0.623792	3.19148	-0.705866	0.78389	0.865851	-	-
LA_001299	1002.94	657.651	1003.61	645.3	1048.24	214.159	242.506	21.7988	14.5459	16.4164	14.3295	20.8558	3.62184	3.66626	-	O	O	9.07408	-0.639609	0.236031	0.337439	9.73673	-0.15054	0.660075	0.778103	-	-
LA_001300	0	0	0	0	0	0	17.618	0	0	0	0	0	0	6.86018	-	O	-	-0.674153	6.61528	0.12224	0.240565	NA	NA	NA	NA	-	-
LA_001302	6080.9	2863.33	5366.89	3563.89	13757.9	6051.77	1344.58	553.771	269.447	410.768	344.709	1151.82	453.545	87.5866	-	O	O	12.2373	0.860993	0.229901	0.330669	12.5945	0.7378	0.216902	0.388855	-	-
LA_001306	2	3	0	1	0	3600.86	3024.57	0.051752	0.079069	0	0.0265	0	72.7457	54.5305	-	O	-	6.51199	12.159	1.81724e-05	0.00262468	NA	NA	NA	NA	Up	-
LA_001307	0	0	0	0	0	0	123.548	0	0	0	0	0	0	2.27705	-	O	-	-0.674153	9.42523	0.0319449	0.122902	NA	NA	NA	NA	-	-
LA_001309	319.063	229.862	299.548	330.685	405.643	116.674	231.678	5.65816	4.14442	3.97224	5.97765	6.58315	1.6047	2.85309	-	O	O	8.07578	0.65187	0.341505	0.450108	8.32387	0.311743	0.413857	0.58078	-	-
LA_001310	92.199	63.584	39.956	64.097	48.244	0	0	1.56914	1.10005	0.50792	1.11151	0.751366	0	0	-	-	O	-0.674153	-6.00334	0.0127273	0.0732879	5.93603	-0.267812	0.695952	0.804507	-	-
LA_001311	66.66	0	0	123.277	113.787	56.823	0	1.23333	0	0	2.32598	1.92674	0.815893	0	-	O	O	4.79903	1.57447	0.595479	0.69028	5.65228	2.42567	0.256183	0.430966	-	-
LA_001312	2362.85	1703.93	2187.65	1314.79	2242.95	583.45	620.591	116.226	85.8191	84.7218	67.1297	101.184	22.8417	21.4746	-	O	O	10.3903	-0.483788	0.302923	0.410032	10.8897	-0.321421	0.336516	0.509798	-	-
LA_001313	20.576	12.213	4.369	39.548	31.037	4.885	4.815	0.561131	0.339362	0.09047	1.10542	0.775111	0.10413	0.091548	-	-	O	3.22131	-0.0680881	0.993932	0.995632	4.40251	1.4525	0.175987	0.343021	-	-
LA_001314	747.625	550.838	1187.85	351.142	880.716	107.228	93.821	8.82974	6.6056	10.3922	4.21305	9.51516	0.977488	0.767616	-	O	O	8.419	-1.73389	0.020394	0.100457	9.43828	-0.529146	0.295948	0.470894	-	-
LA_001315	62.204	45.545	232.104	45.54	196.889	7.004	8.179	1.35506	1.00966	3.80553	1.01358	3.92623	0.11873	0.123936	-	-	O	5.11704	-2.54235	0.0933514	0.208278	6.80107	-0.00410948	0.999295	0.999538	-	-
LA_001316	21.186	61.39	32.134	13.805	35.808	0	0	0.257824	0.758616	0.289845	0.170705	0.398631	0	0	-	-	O	-0.674153	-5.28534	0.032875	0.124373	4.94286	-0.810333	0.409483	0.576741	-	-
LA_001317	813.763	672.073	817.709	1707.94	1564.38	753.558	1232.94	48.6022	41.1942	39.1233	106.491	85.7397	36.129	52.0176	-	O	O	10.0485	1.7046	0.0108881	0.065935	10.1334	1.03856	0.0122359	0.0916752	-	-
LA_001318	29.778	51.139	30.427	88.429	65.07	33.454	14.763	0.685599	1.19851	0.528316	2.08164	1.37153	0.599956	0.236556	-	O	O	5.15737	0.574445	0.650267	0.737428	5.7705	0.96707	0.20083	0.371325	-	-
LA_001319	0	4	0	0	0	0	304.259	0	0.108739	0	0	0	0	5.65881	-	O	-	4.25207	8.09059	0.0253265	0.110879	NA	NA	NA	NA	-	-
LA_001320	0	0	0	0	0	0	65	0	0	0	0	0	0	2.38949	-	O	-	-0.674153	8.49867	0.0428389	0.139594	NA	NA	NA	NA	-	-
LA_001322	0	0	0	0	0	310.488	809.728	0	0	0	0	0	2.2105	5.17932	-	O	-	-0.674153	12.5311	0.00027864	0.00512184	NA	NA	NA	NA	Up	-
LA_001323	1289.73	356.686	592.025	258.323	352.072	631.002	170.621	57.8852	16.3757	20.7699	12.0045	14.4877	22.4598	5.37753	-	O	O	9.29621	0.350618	0.646446	0.734178	8.87179	-1.34039	0.0517	0.173685	-	-
LA_001324	34.122	7.824	10.801	2.294	0	14.967	13.318	2.15501	0.507498	0.549557	0.151507	0	0.760944	0.594997	-	O	O	4.2177	1.01227	0.54701	0.647654	2.21943	-3.82861	0.0494702	0.169782	-	-
LA_001326	38.294	8.884	10.418	4.447	2.259	7.714	1.544	1.45529	0.344841	0.305959	0.17427	0.078674	0.231156	0.04109	-	-	O	3.43081	-0.819173	0.739832	0.810578	3.01235	-2.50101	0.0785576	0.216125	-	-
LA_001328	191.303	119.067	499.341	36.996	339.054	4	21.002	8.23041	5.23785	16.7408	1.64625	13.3725	0.136269	0.634018	-	O	O	6.14737	-2.99578	0.0459916	0.144322	7.73286	-0.656342	0.514482	0.665632	-	-
LA_001329	38.909	58.468	47.784	9.004	27.694	0	0	0.808645	1.23628	0.74624	0.191082	0.526829	0	0	-	-	O	-0.674153	-5.59051	0.0197649	0.0986414	4.87347	-1.56144	0.102971	0.2507	-	-
LA_001330	35.84	65.731	95.41	172.493	64.836	0	0	0.248009	0.461332	0.485317	1.20923	0.410282	0	0	-	-	O	-0.674153	-6.0107	0.0131258	0.0748104	6.49886	0.851799	0.292976	0.468015	-	-
LA_001331	352.577	196.047	87.798	84.393	100.539	2.618	46.412	6.7207	3.80057	1.25412	1.64102	1.75398	0.038743	0.614697	-	O	O	6.49879	-1.69821	0.25375	0.357239	7.12864	-1.28029	0.108769	0.258466	-	-
LA_001332	18.423	29.029	37.802	42.353	77.242	0	2.714	0.337132	0.540157	0.517748	0.790283	1.29359	0	0.034502	-	-	O	2.97022	-2.96318	0.250461	0.353582	5.34867	0.962057	0.218614	0.390747	-	-
LA_001333	1627.84	2476.3	3695.89	2208.73	2776.89	265.627	358.979	11.8444	18.2764	19.7787	16.2845	18.4775	1.48636	1.80613	-	O	O	10.0897	-1.7423	0.0212599	0.102455	11.307	-0.139254	0.741468	0.836629	-	-
LA_001338	591.391	484.554	1490.23	415.764	640.087	39.474	80.053	5.85325	4.86747	10.8929	4.17586	5.79456	0.301093	0.548454	-	O	O	8.09053	-2.46142	0.0187009	0.0951231	9.36028	-0.753434	0.19706	0.367179	-	-
LA_001339	39.528	58.685	73.983	40.951	32.276	12.527	0	0.29671	0.446852	0.408598	0.311518	0.221561	0.072329	0	-	-	O	4.43556	-2.06147	0.320838	0.428952	5.53191	-0.700868	0.331053	0.504784	-	-
LA_001340	0	0	24.051	345.667	339.534	178.562	0	0	0	0.130333	2.58041	2.28742	1.01169	0	-	O	-	4.88186	4.71257	0.136353	0.257302	5.66456	5.4547	0.0166355	0.103349	-	-
LA_001341	42.215	33.638	10.923	517.164	124.328	14.402	0	0.304514	0.246118	0.057947	3.7799	0.820136	0.079887	0	-	-	O	4.05012	-0.888122	0.669626	0.753508	6.64755	3.46683	0.00793001	0.079029	-	-
LA_001342	1802.65	1722.23	2587.68	2031.7	1812.75	1251.61	1117.38	13.1938	12.7861	13.9308	15.0681	12.1333	7.04518	5.65513	-	O	O	10.8563	0.511641	0.272928	0.378228	10.9522	-0.130483	0.701366	0.808483	-	-
LA_001343	0	0	0	0	50.228	0	0	0	0	0	0	0.33346	0	0	-	-	-	NA	NA	NA	NA	-0.884071	6.36609	0.0531938	0.176232	-	-
LA_001344	1457.08	1566.92	1580.66	904.044	1504.38	162.832	124.938	10.5599	11.5188	8.42508	6.63883	9.97049	0.907525	0.626105	-	O	O	9.13415	-2.14847	0.00367867	0.0308964	10.3968	-0.457906	0.197313	0.367391	Down	-
LA_001346	805.222	376.534	0	222.108	280.381	453.256	633.068	22.5023	10.7228	0	6.36408	7.17555	9.90592	12.337	-	O	O	9.13243	1.77377	0.35657	0.46558	8.29739	-0.741929	0.686729	0.797765	-	-
LA_001347	15.925	10.237	12.005	48.711	50.506	5.629	3.533	0.630127	0.413833	0.368044	1.98951	1.83159	0.175856	0.097958	-	-	O	3.17387	-0.202729	0.975843	0.983614	4.64708	1.90615	0.036837	0.1474	-	-
LA_001348	37.354	7.783	76.763	45.313	66.601	10.332	0	0.901616	0.191281	1.39983	1.11898	1.4718	0.194421	0	-	-	O	4.00874	-1.76368	0.422252	0.530303	5.52809	0.441584	0.652708	0.772555	-	-
LA_001349	5.765	86.772	33.441	81.803	49.17	0	0	0.080946	1.23771	0.349057	1.16834	0.631657	0	0	-	-	O	-0.674153	-5.45895	0.0431338	0.140095	5.77934	0.518796	0.657525	0.776221	-	-
LA_001350	280.649	168.278	254.368	243.863	338.908	99.759	68.692	4.04855	2.46627	2.72949	3.57916	4.47313	1.11313	0.687206	-	O	O	7.37508	-0.191009	0.788998	0.848776	8.01122	0.244355	0.558074	0.701127	-	-
LA_001351	40.975	9.574	9.087	160.383	146.408	0	8.832	0.565621	0.134253	0.093216	2.25168	1.84903	0	0.084528	-	-	O	3.54184	-0.701792	0.770815	0.834899	5.77671	2.92235	0.0115552	0.0895471	-	-
LA_001352	190.232	170.167	167.485	224.538	257.117	56.351	83.944	5.11888	4.66505	3.42018	6.19131	6.33558	1.18484	1.5745	-	O	O	7.07505	-0.00844739	0.990419	0.993281	7.6848	0.375084	0.384676	0.554296	-	-
LA_001353	23.645	28.345	5.731	83.987	24.303	16.965	14.864	0.465011	0.567011	0.08454	1.68552	0.437455	0.259163	0.203154	-	-	O	4.41293	0.960169	0.543945	0.644819	5.07896	1.45432	0.204348	0.375413	-	-
LA_001354	2627.24	1776.7	2181.05	1981.92	2014.76	1049.97	1193.8	85.2596	58.8151	54.2018	66.1177	59.8958	26.7465	27.0662	-	O	O	10.8787	0.34516	0.453176	0.560181	11.0291	-0.190968	0.545035	0.690627	-	-
LA_001355	11.344	0	9.252	98.67	59.116	37.127	39.888	0.474257	0	0.300795	4.26346	2.26542	1.22782	1.16953	-	O	O	4.24648	3.87217	0.0658711	0.172768	4.51929	3.57674	0.0295102	0.132823	-	-
LA_001357	17.44	12.685	6.88	129.721	58.181	22.501	7.528	0.302841	0.223948	0.089288	2.29569	0.924573	0.302949	0.090766	-	O	O	3.99835	1.49251	0.364952	0.473989	5.12478	2.90601	0.0100913	0.0856744	-	-
LA_001358	59.485	113.606	65.212	111.229	61.293	4.662	12.357	1.7083	3.32525	1.42543	3.27663	1.61206	0.10478	0.247552	-	-	O	5.01787	-1.90898	0.182304	0.285905	6.41542	0.0529407	0.944083	0.967138	-	-
LA_001359	827.773	601.152	912.231	871.752	1023.21	555.682	833.385	26.1349	19.357	22.0238	28.2793	29.5922	13.7615	18.376	-	O	O	9.79435	1.16902	0.0489596	0.148473	9.73714	0.219033	0.496753	0.651182	-	-
LA_001360	33.468	28.274	35.225	174.014	93.316	19.426	10.306	0.539502	0.46322	0.423509	2.85667	1.37644	0.242542	0.115286	-	-	O	4.69252	0.133336	0.93445	0.955064	6.05952	2.0319	0.0143624	0.0976728	-	-
LA_001361	0	37.369	47.339	36.42	88.514	46.478	24.421	0	0.980276	0.923511	0.960519	2.08736	0.934473	0.438198	-	O	O	5.23963	1.54532	0.434508	0.542156	5.37692	0.994259	0.523404	0.673076	-	-
LA_001363	26.261	44.278	57.522	76.986	59.938	5.745	3.986	0.292029	0.499868	0.473318	0.869369	0.609689	0.049284	0.030701	-	-	O	4.1033	-1.87357	0.26182	0.366194	5.77052	0.629487	0.381151	0.551246	-	-
LA_001365	2.399	3.868	18.02	14.301	13.034	1.191	0	0.320353	0.537805	2.12013	2.06895	1.60403	0.134641	0	-	-	O	1.29878	-2.5775	0.489557	0.594454	3.37537	0.74839	0.565425	0.706516	-	-
LA_001366	416.76	635.648	1314.76	751.642	903.364	86.817	162.805	9.97176	15.4847	23.7587	18.3973	19.789	1.61921	2.71197	-	O	O	8.57189	-1.30915	0.119675	0.239109	9.64559	0.00807876	0.988544	0.993201	-	-
LA_001368	0	1	0	0	0	0	114.947	0	0.039807	0	0	0	0	3.13767	-	O	-	2.5499	8.68626	0.0207699	0.101337	NA	NA	NA	NA	-	-
LA_001370	0	3	0	1	0	764.948	491.687	0	0.070564	0	0.023626	0	13.7688	7.90712	-	O	-	4.9828	10.3821	0.000204646	0.00435398	NA	NA	NA	NA	Up	-
LA_001371	161.44	44.26	65.901	6.924	30.022	0	26.975	2.8009	0.780648	0.854434	0.122424	0.476651	0	0.324949	-	O	O	5.44052	-1.27751	0.513755	0.616969	5.29272	-2.41583	0.0403423	0.153674	-	-
LA_001372	1569.82	896.375	1314.35	535.93	810.853	645.576	411.407	37.5374	21.8225	23.7358	13.1093	17.7514	12.0329	6.84885	-	O	O	9.91013	0.0270378	0.954209	0.968857	9.8256	-0.979405	0.0268747	0.12709	-	-
LA_001373	26.127	21.926	17.428	50.605	52.941	114.65	16.71	0.400501	0.341544	0.199002	0.789637	0.742555	1.36038	0.177708	-	O	O	5.4539	2.76337	0.052942	0.154486	5.07596	1.17033	0.134544	0.292369	-	-
LA_001374	31.574	31.107	54.927	60	30.354	85.723	113.677	1.04583	1.0512	1.39478	2.0438	0.921098	2.23006	2.63137	-	O	O	6.23279	2.6744	0.0191413	0.0966679	5.41312	0.202079	0.803324	0.878769	-	-
LA_001375	10.021	20.904	0	37.124	18.817	34.447	14.519	0.61568	1.31858	0	2.38345	1.06109	1.70134	0.630594	-	O	O	4.27198	2.38388	0.265288	0.369912	4.16019	1.32435	0.416003	0.582958	-	-
LA_001376	4.944	16.327	3.674	40.811	13.332	10.688	0	0.153811	0.518006	0.087345	1.30424	0.379938	0.260729	0	-	-	O	2.96925	0.413054	0.865558	0.905937	3.98949	1.62123	0.201928	0.372596	-	-
LA_001377	154.34	91.145	143.665	55.24	91.526	160.086	176.011	5.13883	3.0962	3.66808	1.89165	2.7918	4.18683	4.09572	-	O	O	7.46261	1.69457	0.035645	0.128639	6.58268	-0.902098	0.138443	0.297125	-	-
LA_001378	10.274	24.334	11.848	62.456	65.438	4.921	43.379	0.205093	0.494128	0.177499	1.27251	1.19566	0.07633	0.601903	-	O	O	4.62041	1.9894	0.243276	0.34552	5.00383	1.92373	0.0472184	0.165978	-	-
LA_001379	1302.31	1301.44	1805.65	2960.86	2644.71	900.939	1010.25	27.1835	27.6388	28.3256	63.1111	50.5305	14.6223	14.6624	-	O	O	10.4759	0.685768	0.165174	0.277394	10.9905	0.880947	0.0291118	0.131894	-	-
LA_001381	116.526	120.431	321.733	627.372	522.002	113.515	93.587	1.31019	1.37474	2.67732	7.16386	5.36887	0.984704	0.728801	-	O	O	7.35976	0.461541	0.56134	0.660568	8.34723	1.60552	0.0235018	0.120114	-	-
LA_001385	267.654	277.727	280.947	71.397	177.313	26.708	25.583	4.62693	4.88082	3.62915	1.25779	2.80504	0.357954	0.307063	-	O	O	6.67237	-2.11333	0.0289492	0.117897	7.50625	-1.28047	0.0400544	0.153178	-	-
LA_001387	1041.68	637.077	985.985	356.058	501.907	150.267	137.101	36.7191	22.922	26.7377	12.9231	16.2104	4.16741	3.38027	-	O	O	8.73132	-1.32177	0.0361976	0.129451	9.25045	-1.12016	0.0152363	0.100044	-	-
LA_001388	0	53.386	162.89	260.984	380.494	91.835	21.539	0	0.687428	1.53202	3.36335	4.41348	0.89938	0.18926	-	O	O	6.2041	0.877102	0.65341	0.740008	7.22317	2.0906	0.213661	0.385267	-	-
LA_001393	320.328	329.262	340.876	20.131	32.205	0	12.777	5.18534	5.41717	4.11603	0.331886	0.477042	0	0.143541	-	-	O	5.85655	-4.26572	0.0354932	0.12838	6.52664	-3.76042	0.000200134	0.0466757	-	Down
LA_001395	289.781	198.07	343.327	180.498	338.218	39.49	54.98	7.80306	5.43383	7.01614	4.9805	8.33981	0.83092	1.03198	-	O	O	7.10312	-1.21495	0.141274	0.260498	8.03647	-0.183609	0.678022	0.791787	-	-
LA_001396	289.717	327.548	231.506	103.588	92.071	23.314	52.599	4.4007	5.05561	2.61891	1.60156	1.27964	0.274082	0.55425	-	O	O	6.99649	-1.57026	0.102149	0.219371	7.39515	-1.60855	0.0146446	0.0984985	-	-
LA_001397	239.224	266.301	141.753	224.747	153.561	184.823	374.998	4.37347	4.95047	1.93957	4.18957	2.56927	2.62176	4.76189	-	O	O	8.24274	1.68948	0.0446972	0.142362	7.68835	-0.255797	0.65697	0.775818	-	-
LA_001398	462.244	311.92	249.047	105.401	127.618	0	62.336	6.3648	4.36285	2.54814	1.47602	1.60767	0	0.595089	-	O	O	7.02038	-2.02036	0.273883	0.379304	7.63534	-1.62913	0.0122082	0.0916158	-	-
LA_001399	1108.52	1005.36	1332.86	2156.21	2317.49	1245.16	1359.45	19.8135	18.2705	17.8185	39.2881	37.9081	17.2629	16.8748	-	O	O	10.5203	1.48638	0.0113217	0.0678078	10.6434	0.897817	0.017667	0.106522	-	-
LA_001400	191.024	164.661	481.052	308.156	330.044	96.64	60.035	19.1541	17.0928	41.0347	32.9744	30.4404	8.02824	4.32078	-	O	O	7.43722	-0.538944	0.504807	0.608628	8.2028	0.160727	0.775401	0.859891	-	-
LA_001401	194.534	130.327	137.992	100.761	106.708	97.371	34.89	4.60018	3.13752	2.46335	2.43703	2.31017	1.79442	0.574331	-	O	O	6.88335	0.00838743	0.993734	0.995518	6.98043	-0.635127	0.237573	0.411732	-	-
LA_001402	275.535	275.686	528.34	552.983	592.774	44.42	38.472	6.82203	6.95075	9.89285	14.0124	13.4377	0.857878	0.663387	-	O	O	7.18214	-1.81816	0.0390115	0.133695	8.81741	0.619829	0.17524	0.342038	-	-
LA_001403	419.579	1	627.622	124.155	1	133.02	451.321	10.524	0.025543	11.9115	3.1877	0.022966	2.60319	7.88481	-	O	O	8.57774	1.19998	0.496463	0.600855	7.2343	-2.32313	0.328588	0.502503	-	-
LA_001404	46.637	32.667	25.348	150.055	177.665	247.086	85.594	1.85874	1.33031	0.78313	6.17422	6.4899	7.77738	2.39061	-	O	O	6.47969	3.47325	0.00494049	0.0381587	6.23836	2.15207	0.00803664	0.0793374	Up	-
LA_001405	1.485	1.467	0	33.646	29.693	9.715	0	0.065511	0.066161	0	1.53596	1.20078	0.339613	0	-	-	-	NA	NA	NA	NA	2.51546	4.89748	0.00484799	0.0679488	-	-
LA_001406	452.633	385.253	303.488	47.741	87.716	12.009	0	8.76708	7.58948	4.40715	0.943454	1.55499	0.180634	0	-	-	O	5.77019	-4.85257	0.0174296	0.0906668	7.31195	-2.60614	0.00150979	0.0532889	-	-
LA_001407	1902.49	1403.17	1892.62	388.37	794.686	216.003	364.111	73.6854	55.5149	56.7165	15.519	28.2078	6.60101	9.87798	-	O	O	9.74576	-1.23753	0.0519647	0.152974	9.95541	-1.6542	0.0034004	0.0618998	-	-
LA_001408	62.547	128.949	17.481	75.443	160.305	5.912	47.69	1.15668	2.42492	0.242026	1.42277	2.71312	0.084853	0.612636	-	O	O	5.79198	-0.0577299	0.973912	0.982342	6.51852	0.560268	0.566643	0.70758	-	-
LA_001409	2794.8	1952.12	2804.56	343.439	907.817	293.353	401.315	100.17	71.4254	77.4051	12.6786	29.8136	8.27626	10.0631	-	O	O	10.1365	-1.52729	0.0178827	0.0922549	10.2556	-2.12508	0.0023746	0.0566666	-	-
LA_001410	668.23	1590.56	2518.55	281.473	1242.64	26.629	32.871	17.1985	41.6956	49.099	7.41838	29.2845	0.535021	0.589437	-	O	O	8.03857	-4.43666	0.00130909	0.0145488	10.061	-1.2212	0.150492	0.312093	Down	-
LA_001413	26.001	60	275.181	33	38	16	19	1.99169	4.73445	17.3472	2.66379	2.67371	0.997381	1.03516	-	O	O	5.76776	-1.43161	0.31842	0.426434	6.00332	-1.78697	0.139035	0.297826	-	-
LA_001415	0	5	70.55	2	5	12	15	0	1.10241	13.6483	0.464438	0.969817	2.19813	2.32508	-	O	O	4.43878	0.484837	0.835677	0.88381	3.16142	-2.89355	0.21988	0.392284	-	-
LA_001416	171.064	341.8	342.649	0	0	5.371	1.737	5.34385	10.8888	8.18064	0	0	0.131576	0.037901	-	-	O	5.22928	-5.13089	0.00227832	0.0218742	-0.884071	-9.67089	0.000123499	0.0455578	Down	Down
LA_001421	4.11	1.027	15.367	53.595	92.727	2.002	1.005	0.303953	0.078219	0.931473	4.17062	6.29782	0.120227	0.052805	-	-	O	1.88154	-0.863356	0.806831	0.862323	4.42625	3.39607	0.0183575	0.108421	-	-
LA_001425	727.272	836.683	843.145	806.744	815.834	575.465	469.731	16.6054	19.4449	14.5137	18.831	17.0528	10.2328	7.46343	-	O	O	9.59978	0.650778	0.19267	0.291622	9.66253	-0.058036	0.864173	0.917745	-	-
LA_001426	9.532	9.272	0	76.83	244.754	74.076	208.465	0.308288	0.305905	0	2.5543	7.2516	1.88045	4.71028	-	O	-	5.21828	5.80317	0.00973954	0.0610001	4.97964	4.48515	0.0124607	0.0924577	-	-
LA_001428	362.455	205.29	372.392	308.767	267.753	1211.57	624.232	3.36307	1.93298	2.54934	2.90628	2.27225	8.65928	4.0083	-	O	O	9.29436	2.82223	0.00102754	0.0122661	8.22656	-0.149796	0.735171	0.832493	Up	-
LA_001429	0	0	0	0	0	158.818	0	0	0	0	0	0	2.32702	0	-	O	-	-0.674153	9.49718	0.0298315	0.119282	NA	NA	NA	NA	-	-
LA_001430	5127.72	3928.56	4593.35	12042.4	13577.5	4626.75	3156.04	79.3623	61.7877	52.9698	189.741	192.28	55.4361	33.8893	-	O	O	12.2856	1.04639	0.043462	0.140548	12.8936	1.42601	0.00194529	0.0556886	-	-
LA_001431	8.703	2.099	0	18.283	17.305	0	232.712	0.170026	0.041716	0	0.364462	0.309432	0	3.15948	-	O	-	4.6749	6.47141	0.0420298	0.13863	2.99566	2.26368	0.189859	0.35907	-	-
LA_001432	0	0	0	0	121.084	134.7	147.292	0	0	0	0	0.96772	0.906288	0.890544	-	O	-	-0.674153	10.4844	0.00086968	0.0109034	-0.884071	7.63553	0.0397268	0.152548	Up	-
LA_001433	0	0	0	257.327	29.145	128.138	6.784	0	0	0	2.20097	0.224851	0.832041	0.03959	-	O	-	-0.674153	9.27802	0.00987179	0.0615337	-0.884071	9.13949	0.00423095	0.0657349	-	-
LA_001434	7282.31	3678.21	5379.62	4387.9	5560.13	18836.7	5313.94	111.943	57.4557	61.6048	68.6619	78.2048	224.141	56.6702	-	O	O	13.1961	2.38128	0.00685512	0.0479889	12.329	-0.191185	0.59214	0.727288	Up	-
LA_001435	12	2	5	148.066	44.002	91.042	68.033	0.321328	0.05456	0.101585	4.06248	1.07895	1.90472	1.26978	-	O	O	4.71435	4.97691	0.00534981	0.0403641	4.63968	3.98376	0.00732113	0.0768962	Up	-
LA_001436	2063.73	2130.65	1196.16	390.108	699.669	370.953	116.028	41.8275	43.9303	18.2024	8.07125	12.9798	5.84311	1.63475	-	O	O	9.606	-1.69151	0.0385748	0.13303	9.94441	-1.85155	0.00573988	0.0710611	-	-
LA_001438	3428.3	2241.55	1931.55	7486.47	5710.2	5117.07	1346.31	60.213	40.0259	25.3612	134.018	91.78	69.6938	16.4194	-	O	O	11.7012	1.56047	0.0398838	0.13529	12.0088	1.33708	0.0121985	0.0915785	-	-
LA_001439	2713.28	2321.31	2596.34	5360.3	2136.88	5319.23	1740.7	20.0189	17.373	14.0914	40.0765	14.4182	30.1841	8.88105	-	O	O	11.7741	1.69276	0.015977	0.0853524	11.6243	0.557261	0.290634	0.465748	-	-
LA_001441	421.942	139.362	75.478	0	18.597	51.837	6	12.7861	4.30578	1.74536	0	0.516175	1.23086	0.126913	-	O	O	6.48509	-1.68065	0.227201	0.327677	5.39185	-4.71204	0.0252291	0.12395	-	-
LA_001442	118.943	99.028	3.759	29.154	24.777	18.701	0	3.40564	2.88986	0.081899	0.856236	0.649716	0.418993	0	-	O	O	4.92361	-1.88142	0.417921	0.526103	5.50999	-1.55018	0.276142	0.451215	-	-
LA_001443	191.435	177.737	170.026	68.031	59.758	30.756	20.962	5.93678	5.62081	4.02834	2.16703	1.6975	0.747803	0.453892	-	O	O	6.34353	-1.53654	0.115198	0.232958	6.75343	-1.55258	0.0199461	0.112147	-	-
LA_001444	56.352	8.698	3.215	0	1	0	0	4.69947	0.748336	0.222901	0	0.076633	0	0	-	-	O	-0.674153	-4.43339	0.10548	0.222918	1.66204	-5.68642	0.0346748	0.143358	-	-
LA_001446	1	2	0	1	1	2	3506.73	0.041179	0.084176	0	0.042546	0.037746	0.065115	101.25	-	O	-	5.7684	12.1128	0.00468091	0.0367435	NA	NA	NA	NA	Up	-
LA_001448	0	0	0	0	0	3	14	0	0	0	0	0	0.107959	0.446018	-	O	-	-0.674153	6.51659	0.101861	0.219102	NA	NA	NA	NA	-	-
LA_001449	6	6	0	0	2	24896.3	19326.7	0.226009	0.230815	0	0	0.069038	739.299	509.703	-	O	-	8.49747	13.6541	3.77971e-05	0.00270667	NA	NA	NA	NA	Up	-
LA_001450	13.957	25.174	6.933	34.054	42.246	0	1.329	0.314739	0.577807	0.117814	0.784977	0.872133	0	0.020857	-	-	O	2.03961	-3.16212	0.273265	0.378591	4.62324	1.17019	0.236076	0.410115	-	-
LA_001451	16.572	9.697	20.269	58.77	116.787	0	12.71	0.59396	0.354784	0.559411	2.1696	3.83541	0	0.3187	-	O	O	3.62984	0.172512	0.937731	0.95732	5.16954	2.4164	0.011102	0.0882312	-	-
LA_001453	26.994	34.632	27.438	56.829	61.726	4.838	5.023	0.493506	0.643796	0.375428	1.05937	1.03276	0.068627	0.063782	-	-	O	3.87209	-1.31465	0.444401	0.551566	5.40018	0.907056	0.20788	0.379044	-	-
LA_001454	446.762	262.962	415.494	95.643	496.194	135.443	97.729	16.8122	10.1059	12.0757	3.71098	17.1113	4.01795	2.57486	-	O	O	7.94949	-0.39501	0.521896	0.624519	8.322	-0.48682	0.477005	0.635125	-	-
LA_001455	62.153	24.319	61.193	14.161	62.972	13.223	17.689	7.26185	2.95079	6.20097	1.77988	6.77434	1.29444	1.49231	-	O	O	5.03959	-0.316828	0.813639	0.867356	5.38113	-0.471117	0.600822	0.733827	-	-
LA_001457	13.205	0	0	1.736	7.694	0	0	0.435512	0	0	0.058862	0.232458	0	0	-	-	O	-0.674153	-2.02912	0.421249	0.529363	2.10871	0.00999052	0.954943	0.973619	-	-
LA_001458	14.64	18.157	0	34.455	27.088	28.684	0	0.492151	0.622761	0	1.19145	0.834218	0.757615	0	-	O	O	3.86726	1.46556	0.575766	0.673003	4.24245	1.37683	0.387897	0.557197	-	-
LA_001459	694.568	313.48	762.874	2106.02	1125.92	677.125	1074.51	14.1072	6.47714	11.6343	43.6662	20.9314	10.6887	15.1714	-	O	O	9.75123	1.93209	0.0116825	0.0691791	9.9374	1.46793	0.0229021	0.118492	-	-
LA_001460	47.76	9.089	27.087	182.112	173.571	120.531	49.156	1.00675	0.194947	0.429251	3.92053	3.34906	1.97588	0.720544	-	O	O	5.812	2.88576	0.0340628	0.126305	6.11909	2.6581	0.0104803	0.0865886	-	-
LA_001465	0	2	0	0	0	1353.2	46762	0	0.018656	0	0	0	9.58059	297.455	-	O	-	7.40088	16.3882	0.000321377	0.00556688	NA	NA	NA	NA	Up	-
LA_001466	0	1	0	0	0	0	2436.2	0	0.04922	0	0	0	0	82.367	-	O	-	4.7527	13.0919	0.00612787	0.0444936	NA	NA	NA	NA	Up	-
LA_001467	0	0	0	0	0	10.404	14.093	0	0	0	0	0	2.14195	2.44854	-	O	-	-0.674153	6.97458	0.0562088	0.159382	NA	NA	NA	NA	-	-
LA_001468	646.669	507.56	757.742	201.437	452.94	102.106	79.128	16.6102	13.2786	14.7413	5.29819	10.6527	2.04729	1.41601	-	O	O	8.15673	-1.52632	0.0290456	0.118043	8.80267	-1.06956	0.0380035	0.149428	-	-
LA_001469	1035.42	775.836	1191.39	630.792	1207.62	542.783	381.461	30.3938	23.2149	26.646	19.0006	32.4664	12.4749	7.81303	-	O	O	9.65308	0.167798	0.718588	0.793532	9.87775	-0.218163	0.552199	0.696519	-	-
LA_001470	327.992	385	409.622	221.278	451.627	200.411	192.358	8.12081	9.70683	7.66993	5.60711	10.238	3.87048	3.31686	-	O	O	8.34871	0.352357	0.540468	0.641598	8.45198	-0.275089	0.528987	0.677804	-	-
LA_001472	66.234	58.949	148.783	44	82.328	18	11	26.092	24.7921	56.6482	19.5638	30.2401	6.40244	3.29003	-	O	O	5.41714	-1.36837	0.267332	0.372078	6.21215	-0.610325	0.382653	0.552381	-	-
LA_001476	163.599	147.031	426.231	235.439	424.919	137.073	96.863	3.88778	3.55727	7.64788	5.72292	9.24483	2.5388	1.60244	-	O	O	7.6396	0.231211	0.760745	0.827235	8.11758	0.35585	0.547342	0.692612	-	-
LA_001477	456.314	319.177	768.191	297.649	487.222	197.054	331.533	10.6853	7.60864	13.5745	7.12788	10.4451	3.59536	5.40373	-	O	O	8.79336	0.398615	0.532839	0.634522	8.78114	-0.459451	0.334759	0.508168	-	-
LA_001479	295.05	136.086	312.635	109.77	246.601	22.481	20.912	6.36609	2.98788	5.07528	2.41955	4.87055	0.377372	0.31382	-	O	O	6.43992	-2.1909	0.0367615	0.130293	7.67246	-0.562498	0.327423	0.501454	-	-
LA_001480	34.611	16.542	7.155	3.771	22.503	5.471	0	1.43141	0.69923	0.229963	0.161157	0.853056	0.178917	0	-	-	O	3.05158	-1.68384	0.480366	0.585911	3.94724	-0.735452	0.565067	0.706267	-	-
LA_001481	360.649	191.664	291.318	217.742	387.679	82.186	47.089	7.34834	3.97283	4.45738	4.52919	7.23014	1.30154	0.666998	-	O	O	7.30745	-0.845292	0.262033	0.366423	8.16004	0.0221549	0.958652	0.975888	-	-
LA_001482	5.143	15.557	4.614	82.981	88.443	37.192	18.966	0.039143	0.120101	0.02584	0.640031	0.61555	0.217731	0.09982	-	-	-	NA	NA	NA	NA	4.78838	3.19739	0.0104306	0.0864504	-	-
LA_001483	546.396	460.019	545.608	1248.55	1359.39	8364.37	3288.45	4.22098	3.60504	3.1022	9.77578	9.60384	49.7101	17.5693	-	O	O	10.991	4.72646	7.52151e-05	0.00299851	9.67922	1.26718	0.00432602	0.066064	Up	-
LA_001484	145.212	75.314	0	24.857	61.635	764.962	954.611	3.94614	2.08526	0	0.692281	1.53381	16.247	18.0845	-	O	O	8.25182	4.84442	0.0239379	0.108322	5.79719	-0.9098	0.613215	0.743062	-	-
LA_001485	3349.65	3160.6	2371.43	3457.55	1659.48	1008.02	628.056	27.0565	25.9003	14.1061	28.3119	12.2589	6.26574	3.50906	-	O	O	10.8568	-0.608942	0.234729	0.336025	11.4603	-0.238606	0.631732	0.757002	-	-
LA_001486	1004.02	1116.63	1217.53	503.105	819.764	194.072	191.866	15.8456	17.9096	14.3241	8.08461	11.8383	2.37172	2.10111	-	O	O	9.12213	-1.24081	0.0397184	0.134968	9.73226	-0.854765	0.0405347	0.154081	-	-
LA_001487	1097.15	1283.38	1414.88	877.307	1067.39	150.161	204.477	19.6652	23.3885	18.9694	16.0305	17.5087	2.08774	2.54531	-	O	O	9.16554	-1.52604	0.0241594	0.10885	10.1135	-0.464043	0.1848	0.353146	-	-
LA_001488	118.907	98	333.397	175.228	322.947	15	39.015	7.31749	6.19178	16.4854	11.2687	18.2397	0.742099	1.6973	-	O	O	6.4126	-1.3681	0.233709	0.334957	7.69983	0.375323	0.564217	0.705642	-	-
LA_001491	7.96	9.941	14.993	110.899	73.578	23.778	217.353	0.314629	0.401456	0.459142	4.52469	2.66555	0.742096	6.01984	-	O	O	5.50167	4.86808	0.00694305	0.0483667	5.00506	3.04253	0.0046055	0.0672255	Up	-
LA_001492	2.863	12.655	3.21	303.931	100.299	22.636	18.328	0.021631	0.097005	0.017849	2.32754	0.693124	0.131576	0.095779	-	-	-	NA	NA	NA	NA	5.23477	4.93031	0.00290567	0.0601102	-	-
LA_001493	383.023	186.566	479.853	284.858	345.147	169.771	73.573	9.41058	4.66753	8.9133	7.16207	7.7641	3.25307	1.2588	-	O	O	7.90447	-0.251296	0.72593	0.79936	8.35179	-0.192307	0.681262	0.794057	-	-
LA_001494	30.205	31.101	35.016	147.882	0	0	7.973	0.263346	0.275142	0.225053	1.30754	0	0	0.048094	-	-	-	NA	NA	NA	NA	5.67865	1.27382	0.467444	0.627323	-	-
LA_001495	436.767	237.405	298.466	87.293	158.402	35.479	39.923	9.06261	5.01169	4.65335	1.84948	3.00847	0.572357	0.57596	-	O	O	7.0479	-1.78509	0.0448231	0.142446	7.61421	-1.49092	0.0179601	0.107441	-	-
LA_001496	0	30.694	0	0	0	0	49.6	0	0.623289	0	0	0	0	0.688222	-	O	O	4.41357	2.53382	0.403236	0.511816	-0.884071	-5.02117	0.129297	0.286071	-	-
LA_001497	139.739	67.966	84.02	228.528	236.123	93.884	57.235	2.04733	1.01173	0.915993	3.40694	3.16527	1.06414	0.58159	-	O	O	6.65741	0.913864	0.308088	0.415415	7.22402	1.20775	0.0483816	0.168043	-	-
LA_001498	61.038	23.957	18.054	26.07	34.026	34.846	0	1.19307	0.476297	0.264649	0.51996	0.608726	0.529026	0	-	O	O	4.79076	0.180043	0.923834	0.947435	4.99121	-0.261851	0.761355	0.850161	-	-
LA_001499	160.54	179.366	118.103	309.229	226.508	89.835	256.313	2.31417	2.62681	1.26633	4.5351	2.98736	1.00163	2.56227	-	O	O	7.65342	1.52021	0.0917203	0.206544	7.68445	0.746384	0.174445	0.341114	-	-
LA_001500	0	0	0	7.61	15.609	5.211	20.94	0	0	0	0.274677	0.501372	0.143711	0.513416	-	O	-	-0.674153	7.13171	0.050624	0.150941	-0.884071	5.35392	0.0191749	0.11035	-	-
LA_001502	0	6.473	10.208	20.258	8.894	8.173	2.31	0	0.367314	0.449324	1.1677	0.451588	0.361841	0.090168	-	-	O	2.66261	1.10883	0.721708	0.796019	3.20581	1.36985	0.384549	0.554164	-	-
LA_001503	173.316	216.12	253.518	409.173	379.826	148.375	142.505	6.659	8.4816	7.5326	16.2166	13.374	4.4969	3.83462	-	O	O	7.72897	0.725429	0.278871	0.384554	8.19118	0.816564	0.0864998	0.227936	-	-
LA_001505	53.282	132.519	97.871	75.63	84.447	124.943	157.934	0.779457	1.96963	1.06534	1.12577	1.13029	1.414	1.60238	-	O	O	7.14573	1.8508	0.0542016	0.156411	6.46046	-0.351072	0.605092	0.737258	-	-
LA_001506	11.232	61.838	23.467	204.343	166.699	0	16.124	0.168678	0.943608	0.262392	3.12322	2.29056	0	0.167964	-	-	O	4.38482	-0.650946	0.761404	0.827778	6.32272	2.39494	0.0303249	0.134602	-	-
LA_001507	0	0	0	0	0	77.24	0	0	0	0	0	0	0.881614	0	-	O	-	-0.674153	8.45723	0.0415992	0.137853	NA	NA	NA	NA	-	-
LA_001508	55.414	55.764	72.734	109.095	143.963	53.491	132.908	0.825081	0.843633	0.806157	1.6531	1.96128	0.61628	1.37265	-	O	O	6.53242	1.96104	0.0659445	0.17289	6.45129	0.964664	0.107865	0.257048	-	-
LA_001509	162.735	170.648	98.188	141.142	89.956	39.5	40.43	1.50777	1.60447	0.671196	1.32657	0.762295	0.281898	0.25923	-	-	O	6.52081	-0.576284	0.52631	0.628622	7.0407	-0.37321	0.543037	0.689093	-	-
LA_001511	7.635	9.62	15.004	1.025	2.058	9.152	0	0.662499	0.8618	1.08763	0.094219	0.164102	0.651345	0	-	-	O	2.99513	-0.0863728	0.959757	0.972731	1.99999	-2.9088	0.0559382	0.180881	-	-
LA_001512	3.437	15.374	8.097	108.062	26.658	0	0	0.030675	0.139236	0.053293	0.978206	0.217607	0	0	-	-	-	NA	NA	NA	NA	4.69629	2.86421	0.0337382	0.141588	-	-
LA_001513	70.375	81.404	133.848	173.354	175.908	115.821	112.019	1.0635	1.25	1.50623	2.66638	2.43233	1.35459	1.1743	-	O	O	6.96046	1.55865	0.0781979	0.189242	7.00735	0.82002	0.158062	0.321501	-	-
LA_001514	95.906	81.038	113.158	140.614	76.599	13.602	21.103	1.50618	1.29336	1.32459	2.24841	1.10075	0.165398	0.229961	-	-	O	5.63078	-1.14489	0.314031	0.421727	6.69783	0.154262	0.790019	0.869799	-	-
LA_001515	42.761	39.353	85.232	127.319	84.117	24.561	408.228	1.66458	1.56491	2.56792	5.11394	3.00095	0.754489	11.1318	-	O	O	7.09337	3.39472	0.0275063	0.115198	6.26782	0.911143	0.196039	0.366005	-	-
LA_001516	80.818	67.277	75.512	389.308	404.988	114.5	620.543	3.52436	3.00027	2.56858	17.5653	16.1911	3.95574	18.9931	-	O	O	7.6812	3.69425	0.00460458	0.0363386	7.42649	2.34889	0.000972981	0.0505167	Up	-
LA_001517	9.798	1.233	9.322	94.974	110.434	46.852	74.156	0.615789	0.079557	0.471724	6.24183	6.37008	2.3697	3.2963	-	O	-	4.58575	4.55164	0.0135586	0.0764357	4.68557	3.91231	0.00520017	0.0690743	-	-
LA_001518	12.678	7.154	3.644	30.024	24.439	3.2	38.236	1.31904	0.771097	0.32407	3.33975	2.33919	0.276596	2.85903	-	O	O	3.99331	2.81451	0.161155	0.27619	3.87942	1.74539	0.119773	0.27331	-	-
LA_001519	0	2.394	1.605	79.397	11.416	2.369	61.86	0	0.093688	0.047542	3.13711	0.400773	0.071573	1.65951	-	O	-	3.07397	5.93932	0.0333785	0.125227	3.04817	5.06133	0.0138053	0.0960006	-	-
LA_001520	68.04	74.308	74.3	175.682	146.856	86.443	105.6	2.34886	2.61794	1.97086	6.242	4.64488	2.34641	2.54905	-	O	O	6.6547	1.71054	0.0688096	0.176844	6.76655	1.09961	0.0684642	0.200744	-	-
LA_001521	14.086	34.687	17.533	12.836	12.449	30.091	10.751	0.438251	1.10053	0.416808	0.410225	0.354792	0.734074	0.233557	-	O	O	4.6654	1.05343	0.476598	0.582334	4.09373	-0.922159	0.353998	0.525695	-	-
LA_001522	117.776	67.033	37.852	87.537	49.419	26.492	10.486	1.85115	1.07072	0.443451	1.40087	0.710745	0.322408	0.114358	-	O	O	5.44268	-0.775566	0.515732	0.618751	6.17911	-0.143691	0.849836	0.909065	-	-
LA_001523	543.411	292.328	374.225	234.189	336.686	269.791	315.474	18.543	10.1792	9.80563	8.22284	10.5258	7.23635	7.52604	-	O	O	8.68463	0.859778	0.155123	0.270368	8.3876	-0.572731	0.202761	0.373565	-	-
LA_001524	168.245	102.101	121.625	62.406	91.464	78.121	51.79	5.47843	3.39142	3.03332	2.08909	2.72831	1.99694	1.17824	-	O	O	6.76784	0.268483	0.740953	0.811461	6.63047	-0.84413	0.150531	0.312156	-	-
LA_001525	147.066	94.445	286.037	314.892	681.196	187.3	195.017	6.79909	4.46776	10.3601	15.0851	28.8767	6.87492	6.33479	-	O	O	7.7644	1.45494	0.0729763	0.182047	8.16497	1.4231	0.0369611	0.147699	-	-
LA_001526	14.934	12.555	12.972	24.121	133.012	18.7	23.983	0.976818	0.843851	0.686067	1.6523	7.98636	0.986453	1.1107	-	O	O	4.35708	1.97327	0.19834	0.297678	4.97571	2.37433	0.0310281	0.136098	-	-
LA_001527	2226.62	1875.22	1971.06	9878.04	11228.6	2032.58	1992.9	60.5512	51.9572	40.6967	275.308	279.624	43.2012	37.7812	-	O	O	11.2418	1.28415	0.0187298	0.0952445	12.1721	2.30867	0.000135303	0.0455578	-	Up
LA_001529	571.303	624.455	1016.37	4988.21	5804.25	919.423	740.937	27.573	30.8525	38.5615	249.761	256.898	35.2907	25.147	-	O	O	9.86288	1.45818	0.0186107	0.0948614	10.9536	2.80691	0.000139304	0.0455578	-	Up
LA_001533	1935.19	1654.58	2234.29	1083.25	1515.17	360.417	353.853	18.1354	15.7354	15.4508	10.2986	12.987	2.60189	2.29495	-	O	O	9.96065	-1.14265	0.038291	0.132554	10.6195	-0.659902	0.0604328	0.188643	-	-
LA_001534	154.914	140.755	180.825	112.788	176.32	5.981	0	1.42432	1.31326	1.22649	1.05192	1.48271	0.042358	0	-	-	O	4.63088	-4.58527	0.0292738	0.118338	7.22735	-0.227158	0.628164	0.754202	-	-
LA_001535	5.653	7.344	15.362	12.933	8.804	13	10.717	0.286095	0.380724	0.613571	0.679999	0.408715	0.524285	0.381797	-	O	O	3.65255	1.62327	0.3701	0.479168	3.34785	0.183033	0.841259	0.903418	-	-
LA_001536	10.347	24.656	3.676	48.073	36.203	0	8.283	0.540058	1.31846	0.151791	2.60865	1.73321	0	0.304501	-	-	O	3.24519	-0.293665	0.888925	0.922954	4.59827	1.57825	0.174726	0.34149	-	-
LA_001538	2506.63	1668.1	2721.47	2341.62	3317.42	1226	427.599	38.7486	26.2038	31.3448	36.8498	46.9234	14.6716	4.58595	-	O	O	10.6473	-0.234281	0.672817	0.756216	11.2969	0.229278	0.472968	0.631816	-	-
LA_001541	4.04	0	0	73.466	101.478	104.78	15.383	0.06374	0	0	1.18006	1.46485	1.27996	0.168385	-	O	-	3.33735	6.7399	0.016854	0.0885267	3.39642	6.00273	0.00557708	0.0705363	-	-
LA_001542	5699.36	3958.79	8730.58	2353.74	4916.51	2035.81	1301.17	94.5283	66.7399	108.082	39.7674	74.6191	26.1632	14.9795	-	O	O	11.8767	-0.58861	0.270589	0.375608	12.1673	-0.841643	0.0891966	0.231637	-	-
LA_001543	65.312	0	7.938	40.837	0	0	0	0.741507	0	0.06671	0.470888	0	0	0	-	-	O	-0.674153	-4.49919	0.149152	0.267056	4.51557	-0.113014	0.960291	0.976927	-	-
LA_001544	335.743	372.736	475.932	372.328	509.376	60.304	101.851	5.40303	6.09635	5.71227	6.10191	7.50085	0.751661	1.13746	-	O	O	7.76503	-0.95375	0.194212	0.293058	8.6953	0.073156	0.847689	0.907564	-	-
LA_001545	64.901	65.022	35.661	311.56	176.312	135.362	47.161	0.670677	0.682031	0.272346	3.26805	1.66654	1.0784	0.337415	-	O	O	6.38849	1.9242	0.0779814	0.188881	6.89243	2.09495	0.0123587	0.0920714	-	-
LA_001546	17.662	64.86	104.393	0	63.344	0	0	0.233335	0.870302	1.02388	0	0.765587	0	0	-	-	O	-0.674153	-5.93743	0.0188737	0.0957821	5.40118	-1.19442	0.493777	0.648821	-	-
LA_001547	0	5.907	0	85.703	96.024	40.683	0	0	0.192769	0	2.81789	2.81417	1.0213	0	-	O	-	2.93671	4.33502	0.179934	0.285905	3.82547	5.28442	0.0138279	0.09603	-	-
LA_001548	1612.53	1123.29	2626.31	1445.35	2701.19	617.411	384.834	33.0485	23.4209	40.4279	30.2427	50.6725	9.83594	5.48327	-	O	O	10.1184	-0.54596	0.317761	0.425784	10.876	0.135507	0.748915	0.841949	-	-
LA_001549	287.197	273.29	270.749	150.941	204.476	142.321	202.905	8.17446	7.92762	5.86306	4.4063	5.33005	3.16935	4.02822	-	O	O	8.05138	0.631025	0.325101	0.433311	7.78772	-0.731844	0.113184	0.264464	-	-
LA_001551	297.127	372.986	138.121	122.046	206.375	13.425	42.801	6.17853	7.89097	2.15825	2.59145	3.92809	0.217043	0.618832	-	O	O	6.76454	-1.93474	0.0992869	0.215403	7.72123	-0.857948	0.200819	0.371325	-	-
LA_001552	103.007	100.962	61.016	179.867	226.582	58.708	48.185	2.44939	2.4442	1.09552	4.37485	4.93273	1.08804	0.797638	-	O	O	6.36877	0.53453	0.566772	0.665366	7.07028	1.10056	0.0736285	0.208664	-	-
LA_001555	459.836	175.024	211.778	96.912	92.246	24.472	19.786	8.98356	3.47789	3.10276	1.93192	1.64944	0.371344	0.268633	-	O	O	6.54698	-2.36838	0.0290506	0.118043	7.34451	-1.61456	0.0283466	0.130178	-	-
LA_001556	352.279	283.986	194.575	68.33	102.082	32.079	63.232	11.8629	9.75779	5.02766	2.36707	3.14935	0.848801	1.48839	-	O	O	7.13567	-1.20849	0.173955	0.282286	7.25663	-1.80451	0.010778	0.0872979	-	-
LA_001557	330.86	184.285	636.392	64.668	106.474	53.876	36.249	7.05948	4.00099	10.2125	1.40938	2.07956	0.894173	0.537897	-	O	O	7.26671	-1.78223	0.0577735	0.1617	7.46408	-2.22068	0.00938093	0.0839515	-	-
LA_001558	377.675	377.154	464.159	98.66	116.024	105.84	84.2	7.46954	7.58737	6.88706	1.99134	2.10028	1.62618	1.1574	-	O	O	7.87313	-0.818422	0.204045	0.302776	7.70209	-1.9949	0.00210551	0.0560483	-	-
LA_001559	249.496	487.921	470.233	343.369	304.982	270.749	266.857	7.29034	14.5328	10.4667	10.2949	8.16188	6.1936	5.44049	-	O	O	8.63654	0.686292	0.280814	0.386541	8.51428	-0.389853	0.444239	0.607721	-	-
LA_001560	594.033	344.143	725.154	772.903	865.754	386.418	433.208	16.1542	9.53524	14.9723	21.5414	21.5597	8.21306	8.21272	-	O	O	9.15005	0.894674	0.124554	0.243406	9.38042	0.519904	0.199243	0.369603	-	-
LA_001561	870.691	404.435	1380.11	839.518	1060.82	548.927	390.833	26.8287	12.7074	32.478	26.567	29.9404	13.259	8.40791	-	O	O	9.56172	0.400415	0.509815	0.61321	9.81209	0.0667194	0.891937	0.935268	-	-
LA_001562	0	14.559	5.711	85.546	41.729	0	0	0	0.171625	0.049101	1.00892	0.443205	0	0	-	-	-	NA	NA	NA	NA	4.45065	3.1201	0.0716301	0.205773	-	-
LA_001563	17.542	0	0	47.499	18.443	57.237	97.665	0.311376	0	0	0.859417	0.299591	0.787961	1.20385	-	O	O	4.6543	5.13702	0.0506875	0.151084	3.7944	2.56191	0.227667	0.400548	-	-
LA_001564	31.335	42.154	23.145	57.039	29.941	33.503	39.92	0.373176	0.509752	0.20422	0.690121	0.326184	0.307992	0.329356	-	O	O	5.39069	1.46078	0.229109	0.329814	5.26744	0.379031	0.632151	0.757343	-	-
LA_001565	14.209	9.664	8.485	51.754	50.747	0	0	0.259517	0.17948	0.115986	0.96384	0.848259	0	0	-	-	-	NA	NA	NA	NA	4.55806	2.18618	0.0254161	0.124229	-	-
LA_001566	472.199	367.502	783.761	206.613	518.019	58.903	81.993	9.54029	7.55326	11.888	4.26114	9.57959	0.924844	1.15155	-	O	O	7.87228	-1.59989	0.0471628	0.145841	8.7486	-0.680775	0.208536	0.37977	-	-
LA_001567	82.082	77.507	0	40.525	23.809	0	7.733	4.03237	3.89863	0	2.06638	1.07269	0	0.26724	-	-	O	4.19965	-2.40083	0.400122	0.508745	5.41758	-0.805917	0.647229	0.768482	-	-
LA_001568	71.483	50.062	69.784	67.895	75.893	0	0	0.764168	0.543264	0.551642	0.736883	0.742112	0	0	-	-	O	-0.674153	-5.95147	0.0120624	0.0707394	6.07327	0.113515	0.838087	0.901346	-	-
LA_001570	127.396	168.876	120.177	47.315	139.986	10.865	9.166	3.89426	5.26361	2.80451	1.4852	3.91945	0.260293	0.195604	-	-	O	5.4907	-2.53707	0.0459408	0.144237	6.81153	-0.730003	0.282149	0.457389	-	-
LA_001571	146.201	162.532	141.324	126.561	70.194	7.024	12.68	2.1186	2.39287	1.52349	1.866	0.930657	0.078731	0.127428	-	-	O	5.55551	-2.60765	0.0446865	0.142362	6.95397	-0.645748	0.295847	0.470829	-	-
LA_001572	30.619	0	21.463	40.823	37.015	19.253	31.154	1.20907	0	0.656554	1.66383	1.3396	0.600216	0.861945	-	O	O	4.62452	1.95025	0.341766	0.45036	4.66508	1.18915	0.438576	0.602828	-	-
LA_001573	12.253	39.784	35.962	14.833	0	0	0	0.507299	1.68353	1.15708	0.634568	0	0	0	-	-	O	-0.674153	-4.87997	0.050919	0.151616	3.96991	-1.94383	0.274999	0.450152	-	-
LA_001574	5.127	33.964	31.806	15.159	10.64	0	0	0.148132	1.00013	0.69959	0.449294	0.281537	0	0	-	-	O	-0.674153	-4.57453	0.0785842	0.189918	4.15995	-0.951015	0.429249	0.594648	-	-
LA_001576	6	0	0	0	0	2148.22	12800.1	0.132432	0	0	0	0	36.9041	196.543	-	O	-	7.20781	13.3396	0.000275586	0.00508829	NA	NA	NA	NA	Up	-
LA_001578	983.907	651.258	1647.22	43.577	267.511	30.159	73.947	14.0983	9.48054	17.5541	0.635256	3.50707	0.334236	0.73478	-	O	O	8.17598	-3.00828	0.00641215	0.0458634	8.62052	-2.95292	0.00858109	0.0809886	Down	-
LA_001579	55.432	99.988	56.084	14.556	23.203	68.067	24.713	0.760534	1.39353	0.571739	0.203105	0.291255	0.721951	0.235079	-	O	O	6.08809	0.577467	0.582915	0.679263	5.19591	-2.04043	0.0329681	0.140135	-	-
LA_001580	1450.18	1217.62	1150.49	39.918	299.534	149.301	90.34	26.87	22.942	15.9606	0.754277	5.07932	2.1469	1.16278	-	O	O	8.85612	-2.15422	0.00472648	0.0369796	8.80723	-3.08854	0.0073064	0.0768128	Down	-
LA_001581	3.649	38.738	7.413	0	12.022	0	0	0.108015	1.16903	0.167263	0	0.325949	0	0	-	-	O	-0.674153	-4.14327	0.129627	0.24866	3.30564	-1.7984	0.366294	0.537544	-	-
LA_001582	27.594	0	0	42.054	31.377	12.547	5.62	0.87989	0	0	1.37804	0.91651	0.313908	0.125163	-	O	O	3.38833	1.29799	0.635846	0.725243	4.17815	2.02232	0.331907	0.505548	-	-
LA_001583	146.156	107.341	106.597	138.098	244.058	76.975	106.38	4.99618	3.74443	2.79834	4.85768	7.64354	2.0684	2.54242	-	O	O	6.9866	0.930477	0.259094	0.363176	7.22392	0.567844	0.272321	0.447533	-	-
LA_001584	263.539	141.077	150.902	33.951	47.737	22.882	0	3.86262	2.10084	1.64579	0.506344	0.640161	0.259456	0	-	-	O	5.70476	-2.86152	0.138058	0.258333	6.42649	-2.25731	0.00653751	0.073728	-	-
LA_001585	4158.79	3627.23	3411.03	849.816	1190.28	634.682	781.244	65.527	58.0811	40.0628	13.6335	17.1606	7.74345	8.54122	-	O	O	10.9397	-1.09387	0.0525522	0.153994	10.9226	-1.96431	0.000669091	0.0490269	-	-
LA_001586	750.97	465.303	350.099	318.356	297.195	42.299	206.016	11.4115	7.18467	3.96208	4.92402	4.13216	0.497486	2.1717	-	O	O	8.30093	-0.684408	0.45852	0.565296	8.6519	-0.821974	0.119011	0.272278	-	-
LA_001590	0	0	0	0	0	0	341.265	0	0	0	0	0	0	28.4346	-	O	-	-0.674153	10.8911	0.0238771	0.108216	NA	NA	NA	NA	-	-
LA_001591	3671.55	3028.89	5186.27	4549.48	5391.22	2427.52	1977.65	28.9094	24.1944	30.0628	36.3102	38.8217	14.7065	10.7701	-	O	O	11.7766	0.447764	0.337223	0.445677	12.1035	0.267363	0.41894	0.585519	-	-
LA_001592	5.876	21.612	0	340.307	236.719	0	15.728	0.045299	0.169029	0	2.65914	1.66902	0	0.08386	-	-	-	NA	NA	NA	NA	5.7609	4.81482	0.0121866	0.0915187	-	-
LA_001593	34.391	42.417	27.619	84.746	46.284	0	10.143	0.760833	0.954996	0.460117	1.91587	0.937324	0	0.156106	-	-	O	4.07736	-1.37349	0.511266	0.614567	5.61367	0.863824	0.25766	0.432472	-	-
LA_001594	1098.05	822.29	1094.95	630.83	1128.72	276.748	225.315	25.4032	19.3648	19.1071	14.9224	23.9059	4.98748	3.62782	-	O	O	9.22334	-0.712381	0.167777	0.280586	9.85374	-0.287524	0.412906	0.580014	-	-
LA_001596	180.422	118.332	82.118	35.383	52.603	0	73.214	2.34802	1.56407	0.793158	0.468122	0.626284	0	0.660391	-	O	O	6.42452	-0.364524	0.841658	0.888138	6.21375	-1.62542	0.0383549	0.150123	-	-
LA_001597	185.484	177.44	382.17	149.001	159.553	48.786	68.151	2.76713	2.68967	4.24426	2.2622	2.17789	0.563177	0.705228	-	O	O	7.17751	-0.747662	0.36505	0.474102	7.60109	-0.732788	0.193064	0.362671	-	-
LA_001598	88.74	57.364	107.519	83.092	158.967	0	0	1.2042	0.790712	1.08382	1.14664	1.97358	0	0	-	-	O	-0.674153	-6.34779	0.00754876	0.0512253	6.62805	0.431278	0.458728	0.620162	-	-
LA_001599	7.12	0	6.365	55.006	32.931	8.332	2.715	0.073854	0	0.048795	0.579166	0.312447	0.066631	0.019496	-	-	-	NA	NA	NA	NA	3.79174	3.34508	0.0406432	0.154199	-	-
LA_001600	19.673	11.672	16.758	43.533	38.601	12.295	3.785	0.22953	0.138262	0.144799	0.515931	0.411975	0.11071	0.030588	-	-	-	NA	NA	NA	NA	4.67956	1.3184	0.125277	0.280806	-	-
LA_001602	245.685	404.24	271.473	0	0	56.702	0	3.12334	5.21904	2.56017	0	0	0.556787	0	-	O	O	6.74828	-2.33019	0.210161	0.308466	-0.884071	-9.7906	8.5321e-05	0.0455578	-	Down
LA_001606	139.587	993.762	0	173.431	0	163.451	91.088	1.54685	11.18	0	1.95165	0	1.39725	0.699065	-	O	O	8.09227	-0.463867	0.82497	0.876	7.64259	-2.19423	0.427723	0.593198	-	-
LA_001607	1899.7	4908.96	580.13	211.796	143.319	219.647	37.878	22.7225	59.6209	5.14139	2.5738	1.56817	2.02809	0.313876	-	O	O	9.39476	-3.16357	0.0378855	0.132022	9.43169	-3.92371	0.00909846	0.0828774	-	-
LA_001608	17.197	68.627	45.73	0	68.91	0	0	0.200945	0.81419	0.39574	0	0.736567	0	0	-	-	O	-0.674153	-5.47864	0.0281968	0.116523	5.233	-0.615038	0.720955	0.822387	-	-
LA_001609	628.481	2323.49	195.813	0	136.739	780.078	97.927	7.28604	27.3491	1.68102	0	1.45011	6.97909	0.786397	-	O	O	9.66759	-0.192424	0.880436	0.916669	8.04712	-4.26601	0.0724009	0.206786	-	-
LA_001610	268.886	241.641	588.148	566.224	593.052	188.686	207.348	3.66172	3.34262	5.95017	7.84157	7.38889	1.98623	1.95757	-	O	O	8.32651	0.440195	0.506025	0.609804	8.83419	0.62346	0.218823	0.391079	-	-
LA_001611	6.002	25.059	0	7.952	9.607	25.413	103.212	0.069839	0.296033	0	0.093983	0.10225	0.228197	0.831862	-	O	-	5.06022	3.88418	0.0819347	0.194154	NA	NA	NA	NA	-	-
LA_001612	15.177	96.509	4.946	44.83	24.907	154.143	54.405	0.210556	1.36015	0.050999	0.632586	0.31615	1.65341	0.523336	-	O	O	6.28748	2.51233	0.124051	0.242706	5.2907	-0.312242	0.824177	0.892101	-	-
LA_001613	484.58	251.486	426.98	254.971	343.39	115.389	119.452	99.1253	54.0644	80.4166	57.7006	64.9617	20.5907	18.0461	-	O	O	7.98922	-0.401698	0.51919	0.621962	8.39124	-0.435038	0.312493	0.487437	-	-
LA_001615	1371.76	1024.58	1123.37	656.285	838.841	385.112	388.885	69.2469	52.9724	44.7415	34.4124	38.8379	15.4889	13.8173	-	O	O	9.6577	-0.300979	0.525953	0.628295	9.86261	-0.727943	0.0524385	0.174959	-	-
LA_001616	177.585	328.249	168.012	192.832	107.191	0	20.68	5.51619	10.3975	3.9874	6.15247	3.04984	0	0.448523	-	O	O	5.94667	-3.0566	0.125325	0.244647	7.56571	-0.65216	0.333073	0.506668	-	-
LA_001617	3781.78	4025.98	4123.86	1565.27	2268.54	727.529	881.38	164.919	179.541	140.275	70.6236	90.6942	25.1345	26.9767	-	O	O	11.0786	-1.00527	0.0665588	0.173978	11.4234	-1.15039	0.00836081	0.0804639	-	-
LA_001619	98.339	198.56	42.93	95.768	113.979	15.635	8.651	2.80941	5.78141	0.933252	2.80626	2.98214	0.349499	0.172389	-	O	O	5.49186	-2.04341	0.151192	0.268776	6.80056	-0.260699	0.752751	0.844481	-	-
LA_001620	2239.6	1610.41	2146.76	465.848	830.941	498.85	494.379	90.8621	66.7683	67.5935	19.52	30.8995	15.9932	14.0598	-	O	O	10.218	-0.704739	0.149918	0.267979	10.1292	-1.71857	0.00185803	0.0550633	-	-
LA_001621	55.574	115.517	33.254	88.071	75.4	21.344	29.215	1.67351	3.54653	0.763915	2.72265	2.07963	0.503553	0.614044	-	O	O	5.68354	-0.18194	0.867729	0.907501	6.2629	0.142657	0.865279	0.918459	-	-
LA_001623	1900.34	1577.37	2785.76	618.886	1098.34	646.306	769.973	67.858	57.4976	76.5838	22.7606	35.9362	18.1643	19.2345	-	O	O	10.5091	-0.236666	0.62808	0.718575	10.3599	-1.36906	0.00848818	0.0807651	-	-
LA_001624	1991.92	1302.16	2097.83	385.624	700.824	390.645	392.404	59.3321	39.5413	47.6433	11.7897	19.1195	9.11369	8.15694	-	O	O	9.96649	-0.88576	0.093694	0.208278	9.92035	-1.81404	0.00199857	0.0558714	-	-
LA_001625	2.547	18.663	2.103	68.227	72.917	18.452	5.818	0.085015	0.635647	0.053848	2.34255	2.22998	0.483872	0.135743	-	O	O	3.56777	1.73261	0.428994	0.536785	4.61156	2.98985	0.0413857	0.155393	-	-
LA_001626	23.16	23.379	14.04	16.487	9.11	0	0	1.08246	1.11818	0.514515	0.798714	0.390403	0	0	-	-	O	-0.674153	-4.32679	0.0871017	0.200284	4.04056	-0.703159	0.461053	0.622081	-	-
LA_001627	2.212	75.279	48.553	52.342	58.782	11.36	11.506	0.033172	1.14691	0.542016	0.798753	0.806441	0.131812	0.119669	-	-	O	4.75436	-0.655948	0.721983	0.796206	5.62685	0.262138	0.839652	0.902261	-	-
LA_001629	1091.87	1154.61	1657.25	1281.55	1040.21	715.413	605.797	19.9804	21.4845	22.698	23.9128	17.4207	10.1581	7.70007	-	O	O	10.1116	0.308637	0.508855	0.61231	10.2701	-0.207892	0.575349	0.714197	-	-
LA_001630	8.912	34.312	11.988	8.3	21.243	0	0	0.155884	0.610161	0.156744	0.147968	0.340045	0	0	-	-	O	-0.674153	-4.25287	0.103173	0.219371	4.05299	-0.524781	0.634538	0.75927	-	-
LA_001633	87.665	224.513	71.37	42.435	21.456	0	0	1.65545	4.31161	1.00966	0.81736	0.370814	0	0	-	-	O	-0.674153	-7.04066	0.0054696	0.041028	6.05915	-2.08985	0.0507994	0.172035	Down	-
LA_001634	178.023	187.996	126.483	554.84	454.533	0	0	1.32261	1.41679	0.691309	4.17728	3.08822	0	0	-	-	O	-0.674153	-7.34858	0.00211126	0.0207312	8.18866	1.55008	0.0110616	0.0881339	Down	-
LA_001635	0	17.653	0	314.567	447.381	0	0	0	0.129842	0	2.31133	2.96676	0	0	-	-	-	NA	NA	NA	NA	5.6406	5.75584	0.0130657	0.0940801	-	-
LA_001636	1650.2	1733.07	1183.73	1439.15	1617.02	894.197	586.973	12.5018	13.3188	6.59883	11.0495	11.2031	5.211	3.07527	-	O	O	10.3102	0.204565	0.67578	0.758635	10.5827	-0.0866801	0.811187	0.88415	-	-
LA_001637	355.89	590.259	608.349	1004.06	885.473	955.434	156.321	2.59148	4.35972	3.2581	7.40839	5.89641	5.35035	0.787097	-	O	O	9.28616	1.2697	0.139127	0.258333	9.46523	0.795628	0.0936577	0.237985	-	-
LA_001638	315.895	914.8	55.626	381.796	311.671	0	212.317	2.34557	6.89019	0.30385	2.87279	2.11635	0	1.09017	-	O	O	8.12234	-0.688122	0.73903	0.809985	8.65286	-0.46094	0.680316	0.793465	-	-
LA_001639	1128.98	91.23	821.912	440.565	407.487	22.574	0	9.63992	0.790367	5.17191	3.81451	3.18214	0.148381	0	-	-	O	6.60476	-4.70063	0.0405575	0.136235	9.03976	-0.671833	0.471747	0.630921	-	-
LA_001640	1222.98	256.688	1493.06	135.586	446.281	576.329	257.477	10.9383	2.32959	9.8474	1.22994	3.65062	3.96946	1.59345	-	O	O	9.53211	0.0507375	0.949677	0.965632	9.00054	-1.84924	0.0556884	0.180514	-	-
LA_001641	0	47.256	440.132	265.676	559.061	622.743	139.551	0	0.427478	2.89331	2.40216	4.55832	4.27511	0.860828	-	O	O	8.14233	2.49488	0.230223	0.331029	7.95639	1.29917	0.474779	0.633265	-	-
LA_001642	101.565	11.104	65.414	173.946	101.857	0	5.623	0.867412	0.096218	0.41171	1.50639	0.795593	0	0.033227	-	-	O	3.99029	-2.90149	0.219311	0.318865	6.48838	1.25289	0.205756	0.376863	-	-
LA_001643	105.869	16.533	14.666	45.519	24.893	593.688	60.891	3.9918	0.636623	0.427122	1.76969	0.860125	17.6475	1.60747	-	O	O	7.11258	4.05864	0.0167077	0.0879999	5.32842	-0.357864	0.749036	0.842	-	-
LA_001644	105.321	12.008	7.334	6.123	0	96.396	20.931	3.56541	0.414802	0.19057	0.213247	0	2.56447	0.495313	-	O	O	5.81452	1.74799	0.273867	0.379287	3.54362	-3.64424	0.101449	0.248669	-	-
LA_001645	76.251	8.459	0	6.358	7.107	10.041	2.187	2.03753	0.230284	0	0.174076	0.173902	0.209618	0.040738	-	-	O	3.90566	-0.958564	0.701701	0.780018	3.76219	-2.09765	0.312271	0.487285	-	-
LA_001646	2054.27	868.34	1250.69	71.65	206.246	716.533	213.27	67.4054	29.0665	31.4447	2.4173	6.19959	18.4607	4.88974	-	O	O	9.86138	-0.341577	0.603529	0.697342	8.73465	-3.43471	0.000894515	0.0502593	-	-
LA_001647	74.249	61.511	30.506	1.617	5.752	23.927	0	1.72708	1.45651	0.535339	0.038471	0.122487	0.433607	0	-	O	O	4.88266	-1.08847	0.580004	0.676673	3.80748	-4.07752	0.00630818	0.0731067	-	-
LA_001648	7048.69	4213.78	2574.98	504.442	635.657	1861.91	310.26	285.067	174.149	80.8035	21.0689	23.5629	59.4983	8.79525	-	O	O	11.3384	-0.900716	0.302472	0.409578	10.6587	-3.10038	0.000891319	0.0502593	-	-
LA_001649	627.016	1189.46	238.496	60.433	31.385	52.43	7.188	23.2314	45.0014	6.81808	2.30786	1.06556	1.53061	0.18642	-	O	O	7.40119	-3.41478	0.0253996	0.111051	7.53093	-3.99043	0.00462115	0.0672537	-	-
LA_001650	2.839	2.497	9.861	0	10.746	1.782	0	0.233191	0.211575	0.672255	0	0.811171	0.119685	0	-	-	-	NA	NA	NA	NA	2.28675	-0.0843752	0.995394	0.99732	-	-
LA_001651	237.916	87.559	189.761	21.659	28.918	100.202	13.555	205.67	80.8142	164.693	21.2283	23.1165	78.8751	9.16694	-	O	O	6.81426	-0.377521	0.724962	0.798611	6.01611	-2.81247	0.0041401	0.0652602	-	-
LA_001652	65.731	47.243	20.858	1.391	2.061	1237.21	237.018	1.39322	1.01886	0.332433	0.030122	0.039989	20.3955	3.4936	-	O	O	7.72211	5.22459	0.000832051	0.0105709	3.12966	-4.80031	0.00387922	0.064225	Up	-
LA_001653	470.954	293.456	211.017	51.001	35.873	91.348	61.952	10.1786	6.45398	3.4316	1.12607	0.709712	1.53604	0.931297	-	O	O	7.55172	-0.818388	0.276567	0.382206	6.90831	-2.94481	0.00242933	0.0570763	-	-
LA_001654	51.832	7.125	0	25.61	11.066	112.293	36.173	1.43078	0.20042	0	0.724693	0.279738	2.42353	0.696224	-	O	O	5.45797	3.18038	0.1353	0.25581	4.25822	-0.070621	0.971929	0.984135	-	-
LA_001655	19.815	11.626	0	0	0	0	0	0.546186	0.326545	0	0	0	0	0	-	-	O	-0.674153	-3.37977	0.252119	0.35545	-0.884071	-4.90924	0.0644986	0.194825	-	-
LA_001656	231.413	135.478	89.378	45.166	45	419.278	226.717	8.98095	5.37095	2.68417	1.80853	1.60053	12.8398	6.16325	-	O	O	8.03297	2.33789	0.0102541	0.0633051	6.37461	-1.81918	0.0284858	0.130617	-	-
LA_001657	27	1	4	6.024	7	110.547	36.922	5.39052	0.209735	0.733633	1.32915	1.2922	19.2236	5.43884	-	O	O	5.00013	4.08071	0.0359059	0.129031	3.02375	-0.722432	0.642072	0.76462	-	-
LA_001659	289.573	192.547	99.04	101.198	294.526	27	10	18.4395	12.5941	5.08499	6.74205	17.2146	1.38462	0.45054	-	O	O	6.13709	-2.17075	0.0717403	0.180488	7.58457	-0.115932	0.864469	0.917923	-	-
LA_001660	0	0	0	0	0	23.478	2.156	0	0	0	0	0	0.861772	0.070019	-	O	-	-0.674153	6.89274	0.0714381	0.179865	NA	NA	NA	NA	-	-
LA_001661	24.785	72.116	1	3	9	353.373	263.498	1.29713	3.867	0.041418	0.163248	0.432048	14.7568	9.71345	-	O	O	6.95759	4.40065	0.0195744	0.0980969	3.82791	-2.69285	0.162238	0.326634	-	-
LA_001662	1.238	15.897	0	0	0	118.36	15.737	0.026539	0.346677	0	0	0	1.97331	0.234564	-	O	O	4.5755	4.57351	0.0631879	0.169108	-0.884071	-4.16409	0.118006	0.271012	-	-
LA_001663	120	70.96	126.065	127.98	272.622	34	29.013	4.30501	2.59876	3.48279	4.72912	8.96156	0.960152	0.728208	-	O	O	6.0964	-0.439996	0.649672	0.736864	7.14897	0.828898	0.151544	0.313525	-	-
LA_001664	517.147	361.258	489.468	497.193	554.943	150.937	201.018	6.79925	4.82412	4.7772	6.64589	6.675	1.53338	1.83189	-	O	O	8.41349	-0.0469545	0.935709	0.955895	8.92829	0.146299	0.669998	0.785681	-	-
LA_001665	145.63	130.687	47.703	58.429	74.936	43.651	51.669	23.8371	22.374	7.03469	10.4708	11.3213	6.13843	6.19147	-	O	O	6.44789	0.0985144	0.916684	0.942405	6.41482	-0.806489	0.284026	0.459167	-	-
LA_001666	80.001	122.259	66.148	106.64	167.831	0	8	8.41343	13.3228	5.95353	11.9975	16.2393	0	0.604912	-	-	O	4.59358	-3.09075	0.138899	0.258333	6.79729	0.482121	0.427339	0.592966	-	-
LA_001670	572.057	1233.19	5403.37	258.285	1046.36	30.708	64.863	4.94721	10.8211	34.4429	2.26511	8.27609	0.204459	0.388097	-	O	O	8.67182	-4.26438	0.0100192	0.0622615	10.2238	-1.98724	0.0993572	0.246063	-	-
LA_001671	496.644	571.958	1787.56	47.553	88.713	75.376	34.468	4.18119	4.88556	11.0885	0.405927	0.68306	0.488466	0.200749	-	O	O	8.05641	-2.84337	0.0113904	0.0680487	7.95472	-3.87656	0.00146437	0.0531118	-	-
LA_001672	325.687	665.856	434.175	13.176	63.752	0	42.691	17.9736	37.6741	19.0516	0.757243	3.22769	0	1.66133	-	O	O	7.00717	-3.0862	0.115633	0.233626	7.05224	-3.82859	0.00292317	0.0601102	-	-
LA_001676	6999.36	4591.8	6812.5	7290.05	9704.28	5360.14	3471.64	100.293	66.8442	72.5996	106.271	127.223	59.4034	34.4965	-	O	O	12.5852	0.804638	0.109075	0.226215	12.8018	0.401361	0.219149	0.39142	-	-
LA_001677	0	5.257	0	1.756	12.399	0	0	0	0.450326	0	0.154175	0.946077	0	0	-	-	-	NA	NA	NA	NA	1.84811	1.66607	0.397558	0.565999	-	-
LA_001678	181.063	139.982	279.061	170.432	307.931	16.001	52.011	3.03186	2.38262	3.48869	2.90739	4.71839	0.207628	0.604544	-	O	O	6.65561	-1.16586	0.260564	0.364813	7.74289	0.174796	0.720534	0.822107	-	-
LA_001682	612.909	1406.11	552.94	17	12	4.125	6	14.0025	32.6982	9.524	0.397052	0.250977	0.073394	0.09539	-	-	O	6.34981	-6.14618	0.000542627	0.00784586	6.84612	-5.98665	0.00023143	0.046928	Down	Down
LA_001684	2215.14	332.529	592.539	561.804	709.498	9332.38	1622.31	90.7315	13.9202	18.8479	23.7719	26.6373	302.164	46.5875	-	O	O	11.41	3.62806	0.00958898	0.0604923	9.64225	-0.75343	0.359609	0.531029	-	-
LA_001685	1474.04	479.122	259.021	745.191	652.819	9858.13	1560.71	49.207	16.3186	6.63158	25.5861	19.9648	258.517	36.4132	-	O	O	11.2009	4.15886	0.0051026	0.0390765	9.48641	-0.115079	0.877425	0.926192	Up	-
LA_001687	1726.65	1866.47	4120.55	6050.14	5285.53	1699.32	808.086	14.4447	15.8423	25.3969	51.318	40.4397	10.9423	4.67663	-	O	O	11.037	0.225973	0.699026	0.777815	11.8941	1.10875	0.0427972	0.15783	-	-
LA_001688	3676.72	2957.62	4281.44	5503.14	4930.99	1927.2	1792.7	32.7699	26.7485	28.1384	49.7462	40.1956	13.2271	11.0558	-	O	O	11.6004	0.331447	0.45261	0.559615	12.0897	0.474889	0.164556	0.329635	-	-
LA_001689	639.12	733.99	1355.53	295.926	445.032	91.606	86.615	9.01009	10.5119	14.2073	4.24372	5.74013	0.998649	0.846692	-	O	O	8.40813	-2.04868	0.0122468	0.0714127	9.16136	-1.37417	0.0176466	0.106441	-	-
LA_001690	212.023	135.53	125.426	67.94	179.279	16	22.271	11.923	7.81584	5.61804	3.98096	9.24959	0.720224	0.883481	-	O	O	6.0521	-1.72016	0.111496	0.229386	7.09255	-0.477784	0.43211	0.597126	-	-
LA_001691	396.444	162.171	667.217	144.318	152.94	2.992	58.002	8.49657	3.53666	10.7566	3.1595	3.00044	0.049891	0.864549	-	O	O	7.10323	-2.27478	0.13462	0.254803	7.91969	-1.4761	0.0473435	0.166276	-	-
LA_001692	371.397	331.591	395.877	224.753	349.993	6.159	42.276	7.95532	7.22735	6.37845	4.91767	6.86246	0.102621	0.62979	-	O	O	6.87165	-2.51861	0.0489708	0.148503	8.32697	-0.443216	0.268909	0.44386	-	-
LA_001693	268.011	265.82	319.497	102.197	134.639	40.007	29	9.18618	9.29773	8.41105	3.60466	4.22803	1.078	0.69496	-	O	O	6.8821	-1.77274	0.0457208	0.143782	7.51195	-1.34758	0.0164596	0.103009	-	-
LA_001694	0	0	0	0	0	0	12.046	0	0	0	0	0	0	4.51127	-	O	-	-0.674153	6.06678	0.173214	0.281473	NA	NA	NA	NA	-	-
LA_001696	309.568	299.551	464.341	136.601	258.906	114.075	170.374	8.45432	8.33534	9.62999	3.82367	6.47501	2.43517	3.24385	-	O	O	8.09043	0.000546426	0.996073	0.997149	8.02982	-0.954331	0.0677641	0.199747	-	-
LA_001699	182.35	163.263	129.098	78.192	75.951	150.162	68.965	9.00418	8.25484	5.02043	4.00811	3.43955	5.90232	2.39579	-	O	O	7.28186	0.698916	0.361195	0.470101	6.79561	-1.11032	0.071761	0.205977	-	-
LA_001700	17.082	23.957	0	11.438	52.901	39.68	4.922	0.521751	0.746116	0	0.358743	1.47998	0.949847	0.104956	-	O	O	4.3687	1.80651	0.405785	0.514292	4.38337	0.997516	0.545955	0.691323	-	-
LA_001701	73.731	43.916	37.078	113.996	131.681	13.865	11.381	2.84422	1.73045	1.10637	4.53652	4.65527	0.421948	0.307496	-	O	O	4.92688	-0.745763	0.560109	0.659524	6.30997	1.18102	0.0844478	0.224978	-	-
LA_001702	32.249	30.544	7.958	93.62	49.011	21.519	27.273	1.19141	1.15221	0.226812	3.56473	1.6592	0.626359	0.705241	-	O	O	4.87352	1.32469	0.36085	0.46978	5.40069	1.53992	0.127977	0.284457	-	-
LA_001703	1521.9	1385.85	1603.45	713.196	976.92	571.445	529.099	49.852	46.3099	40.2412	24.0197	29.3152	14.6969	12.1099	-	O	O	10.0894	-0.161208	0.713994	0.790133	10.1291	-0.917028	0.0190735	0.11014	-	-
LA_001705	18.584	21.945	3.476	47.334	52.569	0	4.218	0.467654	0.562391	0.066188	1.21934	1.21124	0	0.073942	-	-	O	2.8342	-1.41887	0.592794	0.687928	4.78396	1.64237	0.147755	0.30871	-	-
LA_001707	288.021	231.858	134.267	1766.79	676.676	569.847	491.215	2.58084	2.10818	0.887224	16.0571	5.54561	3.93219	3.04569	-	O	O	8.67476	2.55219	0.00318931	0.0279546	9.0528	2.46979	0.00562882	0.0707476	Up	-
LA_001708	3374.42	3870.39	3940.01	11312	10427.1	11955.2	9468.17	69.3802	80.9587	60.8513	237.462	196.235	191.08	135.343	-	O	O	12.8852	2.79019	0.000621936	0.00861589	12.6457	1.47681	0.00280112	0.0595201	Up	-
LA_001709	536.124	353.813	670.025	261.737	380.98	84.732	71.97	15.822	10.6442	15.0698	7.92708	10.2977	1.95813	1.4821	-	O	O	7.90297	-1.42519	0.0506895	0.151084	8.65226	-0.761786	0.0898529	0.232687	-	-
LA_001710	4312.55	2498.81	7921.01	1470.79	3239.42	968.778	937.901	103.508	61.0633	143.602	36.1133	71.1843	18.126	15.6727	-	O	O	11.3214	-1.03317	0.11499	0.23281	11.6858	-1.13788	0.0693689	0.202217	-	-
LA_001711	72.46	104.872	44.099	33.624	41.233	17.903	12.671	4.81329	7.1598	2.37247	2.34036	2.51436	0.95983	0.59616	-	O	O	5.34313	-1.0471	0.410428	0.518928	5.73301	-1.10278	0.170966	0.337221	-	-
LA_001712	1089.69	845.459	1788.59	674.153	1165.13	243.093	237.488	16.7239	13.1854	20.4485	10.5322	16.3617	2.88792	2.52861	-	O	O	9.3437	-1.05284	0.0838652	0.196475	10.0316	-0.510634	0.237923	0.412062	-	-
LA_001714	17206.1	10778.6	11651.4	4151.85	7016.47	5408.51	1396.42	271.438	172.805	137.019	66.6902	101.284	66.069	15.2858	-	O	O	12.9258	-0.742033	0.278421	0.384129	13.0479	-1.3358	0.00918276	0.0832531	-	-
LA_001715	41144.3	24511.6	17815.1	3944.58	4797.89	1218.88	720.144	504.535	305.225	161.942	49.1523	53.8221	11.5409	6.11872	-	O	O	12.5859	-3.58442	0.00115139	0.0132898	13.424	-2.74814	0.00100837	0.0506741	Down	-
LA_001721	64.259	38.074	47.958	40.256	98.434	13.001	19.769	10.4336	6.46458	7.00934	7.15329	14.751	1.81263	2.34897	-	O	O	5.11139	-0.274376	0.833371	0.882042	5.84593	0.356883	0.600803	0.733827	-	-
LA_001722	26.871	45.565	30.111	41.425	88.706	0	14.602	0.81492	1.40891	0.696871	1.28988	2.46403	0	0.309106	-	O	O	4.33179	-0.830987	0.696994	0.776151	5.55244	0.776867	0.310831	0.485825	-	-
LA_001723	36.158	23.429	25.15	13.105	42.652	6.406	11.742	2.68955	1.79431	1.53428	1.02598	2.91367	0.387082	0.620633	-	O	O	4.28117	-0.294356	0.851541	0.895602	4.77017	-0.154201	0.8764	0.925553	-	-
LA_001724	255.32	200.563	283.779	22.412	133.502	4.397	14.993	6.35838	5.08635	5.34583	0.571273	3.04406	0.08543	0.260049	-	-	O	5.908	-3.28692	0.0175886	0.0912105	7.05888	-1.82052	0.0484651	0.168218	-	-
LA_001725	134.17	114.007	155.528	19.423	34.244	0	0	3.29856	2.85406	2.89088	0.488664	0.770814	0	0	-	-	O	-0.674153	-7.0339	0.00290332	0.0261468	5.88715	-2.42239	0.00503288	0.0684308	Down	-
LA_001726	28.835	2.782	0	78.853	24.005	15.32	13.407	0.922503	0.090771	0	2.59265	0.70351	0.38458	0.2996	-	O	O	3.85244	1.78511	0.460673	0.567274	4.55778	2.34329	0.200933	0.371449	-	-
LA_001727	0	0	0	70.421	72.145	0	0	0	0	0	1.02273	0.942299	0	0	-	-	-	NA	NA	NA	NA	-0.884071	8.02082	0.00153925	0.0534893	-	-
LA_001728	36.192	45.586	55.8	11.499	30.031	17.823	11.973	6.09703	8.03751	8.4937	2.12384	4.67075	2.58499	1.47829	-	O	O	4.95953	-0.361688	0.780071	0.841861	4.91881	-1.27619	0.142676	0.302306	-	-
LA_001729	591.983	580.223	450.757	761.842	695.424	695.704	687.484	8.64686	8.61071	4.8989	11.3229	9.29389	7.86129	6.96446	-	O	O	9.52631	1.63388	0.0111985	0.0672558	9.30665	0.358357	0.354919	0.52673	-	-
LA_001730	503.397	635.568	1033.96	248.59	728.709	105.632	73.372	7.26184	9.31485	11.0949	3.64853	9.61799	1.17866	0.734022	-	O	O	8.23915	-1.74259	0.0251691	0.110645	9.17847	-0.695932	0.226847	0.399756	-	-
LA_001732	79.787	73.027	145.759	373.673	327.827	0	34.082	1.13104	1.05167	1.53635	5.38852	4.2518	0	0.335021	-	O	O	5.68661	-1.09494	0.558604	0.658158	7.54221	1.78338	0.00883063	0.0818418	-	-
LA_001734	0	35	40.675	0	0	49.076	67.364	0	2.84222	2.64622	0	0	3.1522	3.77846	-	O	O	5.5532	2.48624	0.205917	0.305014	-0.884071	-6.18339	0.0441509	0.160275	-	-
LA_001735	4.235	0	18.121	3.461	9.074	0	5.205	0.22912	0	0.778127	0.194894	0.450339	0	0.198475	-	-	O	2.4256	0.0050199	0.989739	0.992839	2.69504	-0.285506	0.851419	0.909861	-	-
LA_001736	358.709	84.203	221.621	4	30	0	0	24.5481	5.92509	12.323	0.287152	1.88486	0	0	-	-	O	-0.674153	-7.712	0.00213054	0.020854	5.8614	-3.83605	0.00932747	0.0837022	Down	-
LA_001737	63.454	0	33.204	34.539	13.926	116.892	73.459	3.80753	0	1.5968	2.16392	0.766835	5.63183	3.11407	-	O	O	5.996	2.90689	0.131048	0.249655	4.79688	-0.335784	0.851099	0.909646	-	-
LA_001738	1014.73	1082.98	2104.89	263.992	371.635	377.41	401.762	12.3136	13.3446	18.9307	3.25502	4.12548	3.53588	3.37784	-	O	O	9.78657	-0.53187	0.345011	0.453679	9.36315	-2.21085	0.00192788	0.0556886	-	-
LA_001741	272.959	104.269	254.539	75.152	240.756	19	33.375	7.3811	2.87264	5.22463	2.08257	5.96168	0.401509	0.629111	-	O	O	6.47782	-1.63503	0.116684	0.235188	7.4552	-0.517974	0.441269	0.604877	-	-
LA_001743	196.46	129.366	84.449	633.276	453.587	489.175	402.053	12.2468	8.28088	4.23534	41.2711	25.9514	24.5309	17.7232	-	O	O	8.20559	2.98034	0.00197492	0.0197252	8.10747	1.94458	0.00810325	0.0797	Up	-
LA_001744	890.91	1055.88	1077.9	1711.03	1417.94	1663.36	2775.78	62.2979	75.9432	61.3864	125.612	91.0364	94.1418	137.678	-	O	O	10.8332	2.45801	0.00220161	0.0213512	10.3082	0.573888	0.135425	0.29344	Up	-
LA_001747	13.981	15.571	11.303	11.03	20.232	28.717	8.77	0.456803	0.518992	0.282899	0.370507	0.60556	0.736645	0.200207	-	O	O	4.23153	1.65599	0.297091	0.40381	3.85749	0.072295	0.951397	0.971482	-	-
LA_001749	2226.4	1376.43	2122.49	550.125	1063.77	2256.47	960.623	53.6046	33.7418	38.6044	13.5505	23.4491	42.3539	16.1031	-	O	O	10.9991	1.00647	0.0776871	0.188346	10.2471	-1.33412	0.00930106	0.0836717	-	-
LA_001750	0	0	0	0	0	172.244	0	0	0	0	0	0	5.63278	0	-	O	-	-0.674153	9.61426	0.0289984	0.117996	NA	NA	NA	NA	-	-
LA_001751	323.046	305.312	421.689	194.265	393.509	110.949	124.684	14.2493	13.7733	14.5207	8.86824	15.9132	3.87866	3.86083	-	O	O	7.93051	-0.262762	0.672221	0.755778	8.29941	-0.359237	0.416464	0.58334	-	-
LA_001752	3.951	10.693	4.399	10.258	12.066	0	0	0.304478	0.848903	0.279146	0.833212	0.854098	0	0	-	-	O	-0.674153	-2.70199	0.287995	0.394283	3.10207	0.674017	0.57653	0.71506	-	-
LA_001753	20.374	2.344	22.425	68.494	41.594	46.897	13.239	0.25331	0.029599	0.206743	0.865441	0.473094	0.450279	0.114058	-	O	-	4.59667	2.28093	0.17574	0.284394	4.83133	1.91225	0.10641	0.255024	-	-
LA_001754	23.427	8.722	15.584	6.452	16.153	5.551	6.328	2.25554	0.868671	1.26988	0.661615	1.43023	0.441564	0.436674	-	-	O	3.5325	-0.0848102	0.96206	0.974322	3.70023	-0.588927	0.538098	0.68512	-	-
LA_001755	28.195	21.779	10.207	80.489	138.745	45.325	48.71	0.893124	0.703621	0.247287	2.61981	4.02588	1.12629	1.07764	-	O	O	5.21477	2.51176	0.0676576	0.175082	5.54321	2.32931	0.0159764	0.101804	-	-
LA_001756	276.501	158.16	213.941	533.487	859.985	235.997	371.053	4.46836	2.59774	2.57885	8.78018	12.7171	2.95411	4.16139	-	O	O	8.27166	1.83236	0.0186306	0.0949223	8.57749	1.60628	0.00467779	0.0674139	-	-
LA_001757	33.827	12.989	14.915	22.352	83.606	50.744	47.914	1.73493	0.682395	0.604365	1.19133	3.93307	2.0749	1.73021	-	O	O	5.24257	2.57593	0.0577567	0.161667	4.99366	1.23671	0.201502	0.372128	-	-
LA_001759	2439.03	881.954	1308.22	1793.21	1524.69	4148.33	1378.54	39.1687	14.3947	15.668	29.3261	22.4051	51.5973	15.363	-	O	O	11.2227	2.09088	0.0128191	0.0736072	10.6378	0.0802356	0.865152	0.918379	-	-
LA_001760	2.745	2.059	5.05	204.522	131.024	0	13.563	0.065963	0.050367	0.091677	5.02812	2.88277	0	0.226924	-	-	-	NA	NA	NA	NA	4.55564	5.67223	0.000195221	0.0466757	-	Up
LA_001762	183.771	213.338	66.589	245.289	204.352	43.61	54.262	2.85921	3.37306	0.772029	3.88532	2.90921	0.525307	0.585752	-	O	O	6.73458	-0.391537	0.685378	0.766659	7.57248	0.446832	0.514003	0.665308	-	-
LA_001764	0	46.071	53.901	0	126.416	14.681	0	0	0.890473	0.767571	0	2.19889	0.216618	0	-	-	O	4.17253	-1.07759	0.696298	0.775647	5.46254	0.676671	0.756376	0.84698	-	-
LA_001765	777.989	511.26	945.016	687.506	985.762	202.008	167.248	14.742	9.85241	13.4165	13.2886	17.0956	2.97169	2.20187	-	O	O	8.77981	-0.709375	0.208105	0.307529	9.6025	0.100695	0.774361	0.859107	-	-
LA_001766	339.679	304.309	206.995	215.585	96.899	9.106	0	4.76769	4.33904	2.15979	3.07793	1.24434	0.098825	0	-	-	O	5.36157	-4.83378	0.019187	0.0967886	7.75427	-0.885615	0.180699	0.348395	-	-
LA_001767	34.455	20.605	25.519	49.042	68.181	0	0	0.625451	0.380324	0.346629	0.907656	1.13267	0	0	-	-	O	-0.674153	-4.70302	0.0542261	0.156411	5.29428	1.05082	0.158118	0.32155	-	-
LA_001768	7.505	12.547	9.776	97.283	72.909	11.235	0	0.079633	0.135142	0.07669	1.04792	0.707623	0.091925	0	-	-	-	NA	NA	NA	NA	4.88869	3.02601	0.00547199	0.0701299	-	-
LA_001769	59.64	46.982	29.808	0	139.532	0	33.394	0.865874	0.693001	0.321961	0	1.85347	0	0.336234	-	O	O	5.12206	-0.0246764	0.978665	0.985403	5.74843	0.389715	0.813819	0.885628	-	-
LA_001771	4.201	57.128	13.285	36.414	11.961	0	3.424	0.07551	1.04404	0.178621	0.667256	0.196747	0	0.042738	-	-	O	3.09703	-2.54628	0.318181	0.4262	4.71092	-0.147215	0.915048	0.949393	-	-
LA_001772	138.329	104.596	70.249	0	31.428	8.274	3.099	2.47017	1.89906	0.93824	0	0.513602	0.114604	0.038433	-	-	O	4.84045	-2.97993	0.0478014	0.146733	5.27123	-2.95682	0.0913423	0.234847	-	-
LA_001773	709.743	531.869	701.438	348.998	614.397	196.416	186.903	13.311	10.1441	9.85327	6.67584	10.5459	2.85937	2.43523	-	O	O	8.7175	-0.456728	0.386893	0.495826	9.10296	-0.521772	0.178039	0.345096	-	-
LA_001776	15.835	15.24	18.601	34.078	27.637	1.429	22.11	0.364583	0.357181	0.322969	0.802214	0.582529	0.025619	0.354276	-	O	O	4.12694	0.924382	0.640686	0.729309	4.5074	0.850629	0.310781	0.485795	-	-
LA_001777	19.452	18.417	18.222	17.874	13.706	12.297	4.357	1.35776	1.32217	1.03567	1.30973	0.87834	0.694631	0.215706	-	O	O	3.87189	0.0510883	0.989839	0.992912	4.11708	-0.294114	0.777568	0.861445	-	-
LA_001778	267.331	328.43	436.929	343.102	360.613	115.669	502.28	7.73502	9.68594	9.62574	10.1846	9.55603	2.61951	10.1387	-	O	O	8.65709	1.22475	0.160516	0.27619	8.44333	-0.0356478	0.933416	0.96092	-	-
LA_001779	6.783	7.521	3.639	49.917	31.734	3.209	9.825	0.26922	0.304995	0.111929	2.04521	1.15441	0.100572	0.273244	-	-	-	NA	NA	NA	NA	3.99951	2.70758	0.0235729	0.120282	-	-
LA_001780	0	0	2.485	15.151	9.199	0	0	0	0	0.128059	1.01288	0.539441	0	0	-	-	-	NA	NA	NA	NA	1.63662	3.94838	0.0481686	0.167626	-	-
LA_001782	4.661	1.677	6.17	47.57	33.756	15.506	17.224	0.089066	0.032596	0.088354	0.927324	0.59037	0.230063	0.228692	-	-	-	NA	NA	NA	NA	3.69255	3.2951	0.01127	0.0886754	-	-
LA_001784	45.193	104.533	38.194	10.093	11.292	0	1.543	1.48163	3.49608	0.959409	0.340225	0.339142	0	0.035358	-	-	O	3.16237	-4.97685	0.0587377	0.16305	4.72404	-2.6867	0.0219755	0.116359	-	-
LA_001786	411.328	633.149	746.551	201.431	333.671	812.933	201.838	8.79593	13.7769	12.0078	4.39993	6.53149	13.5226	3.00176	-	O	O	9.32793	0.958926	0.189803	0.291622	8.63124	-1.26659	0.0255854	0.124545	-	-
LA_001787	452.524	1719.41	1236.41	34	118.14	6	19.05	39.1773	153.672	89.3975	3.11892	9.40039	0.426019	1.17765	-	O	O	7.22345	-5.18582	0.00238949	0.0226141	8.18451	-4.09355	0.00272108	0.0589138	Down	-
LA_001788	323.298	224.694	320.869	65.017	156.92	0	2.96	36.4633	26.2986	31.2502	7.8741	16.2912	0	0.240676	-	-	O	4.69721	-6.1668	0.00528129	0.0399914	7.45107	-1.49521	0.0220178	0.11647	Down	-
LA_001789	751.694	706.002	1513.28	64.998	384.308	36	76.211	103.53	101.313	184.276	9.71421	48.7893	4.20512	7.62793	-	O	O	8.15902	-2.77536	0.0073484	0.0503272	8.81938	-2.28705	0.0211357	0.114668	-	-
LA_001790	1794.56	1236.64	2895.38	277.46	1047.93	23.125	19.04	114.274	80.8861	148.657	18.4851	61.2498	1.1859	0.857835	-	O	O	7.91487	-5.24131	0.000128166	0.00351211	10.1044	-1.69607	0.0263726	0.126249	Down	-
LA_001791	1	1	0	0	0	911.204	1229.52	0.013909	0.014129	0	0	0	9.79902	11.8571	-	O	-	5.04052	11.9101	1.00888e-05	0.00262468	NA	NA	NA	NA	Up	-
LA_001792	0	0	0	0	0	832.87	983.424	0	0	0	0	0	9.45122	10.0045	-	O	-	-0.674153	13.1771	6.28476e-05	0.00287931	NA	NA	NA	NA	Up	-
LA_001793	933.431	753.567	590.849	5361.29	2993.25	4463.98	4136.39	16.6222	13.6437	7.86872	97.3219	48.78	61.6561	51.153	-	O	O	11.0833	3.78328	0.000139693	0.00365383	10.8246	2.42831	0.00122456	0.0514661	Up	-
LA_001795	49.128	51.353	42.474	54.547	108.781	10.949	12.13	2.31017	2.47133	1.56681	2.6591	4.69061	0.409056	0.400918	-	O	O	4.82538	-0.758314	0.570008	0.668188	5.94783	0.651011	0.307217	0.482322	-	-
LA_001796	500.919	214.033	228.76	938.454	803.198	827.423	1409.71	8.26533	3.58964	2.81701	15.7731	12.1275	10.5781	16.1448	-	O	O	9.48409	3.18169	0.00155729	0.0165425	9.03065	1.4339	0.0205268	0.113374	Up	-
LA_001797	677.519	787.909	514.889	947.858	731.813	57.238	220.453	11.7652	13.9096	6.68199	16.7744	11.6294	0.77064	2.65803	-	O	O	8.55874	-0.896897	0.291823	0.398289	9.56379	0.277559	0.519916	0.670181	-	-
LA_001798	99.168	38.786	29.334	121.883	84.731	30.999	88.018	1.27589	0.506805	0.280039	1.59403	0.997307	0.308103	0.784842	-	O	O	6.13631	1.47348	0.220806	0.320586	6.25381	0.865677	0.274675	0.449785	-	-
LA_001799	10.382	2.893	1.484	19.154	8.537	15.677	2.354	0.605035	0.172976	0.069138	1.16442	0.456504	0.732543	0.096862	-	O	O	2.93005	2.08321	0.400527	0.509114	3.06359	1.50415	0.262704	0.437626	-	-
LA_001801	147.429	172.167	115.074	132.73	153.236	19	29	3.56525	4.23917	2.10258	3.28395	3.39274	0.358231	0.488295	-	O	O	6.17202	-1.2938	0.213857	0.312719	7.17815	-0.117103	0.824751	0.89253	-	-
LA_001807	964.617	2098.26	615.83	85.19	326.085	71.511	4.871	13.7348	30.352	6.52053	1.23399	4.24803	0.787466	0.04809	-	O	O	7.98961	-3.91245	0.0190273	0.0963184	8.96511	-2.79531	0.013839	0.09603	-	-
LA_001808	15.481	144.611	23.254	108.111	82.226	0	0	0.206433	1.95864	0.230254	1.46581	1.00311	0	0	-	-	O	-0.674153	-6.02654	0.0289333	0.117861	6.32518	0.473781	0.682484	0.794822	-	-
LA_001809	16674.8	5584.94	15941.7	2819.07	11861	1001.67	633.223	235.941	80.2807	167.713	40.5768	153.549	10.9604	6.21289	-	O	O	11.8802	-2.65579	0.00455508	0.0360583	13.1737	-0.90656	0.213258	0.384926	Down	-
LA_001810	0	0	0	0	0	1340.63	0	0	0	0	0	0	16.1684	0	-	O	-	-0.674153	12.5746	0.0196382	0.0982836	NA	NA	NA	NA	-	-
LA_001811	303.674	318.511	91.573	64.088	113.121	0	4.119	4.1814	4.45504	0.936938	0.897484	1.42505	0	0.039321	-	-	O	4.81989	-5.45878	0.0161244	0.0859045	7.18381	-1.56919	0.0685872	0.200914	-	-
LA_001812	18339.2	8810	21485.9	3367.24	11812	1301.82	952.417	270.444	132.002	235.805	50.5296	159.376	14.853	9.74144	-	O	O	12.2959	-2.53941	0.0032548	0.0283752	13.3807	-1.20579	0.0752369	0.210826	Down	-
LA_001813	46.882	35.75	28.58	18.527	16.335	6.736	3.025	3.36378	2.63945	1.67492	1.39706	1.07625	0.391792	0.154078	-	-	O	3.98714	-1.69174	0.317531	0.425538	4.67737	-1.14908	0.182664	0.350761	-	-
LA_001814	711.752	594.428	693.391	423.599	575.009	235.862	326.762	13.1815	11.1946	9.61459	8.00026	9.74597	3.38996	4.20376	-	O	O	9.0316	0.0758902	0.881843	0.917753	9.1618	-0.499476	0.160337	0.324332	-	-
LA_001815	52.905	83.353	53.12	10.669	23.003	7	0	6.41125	10.4981	5.60755	1.39361	2.56707	0.712635	0	-	-	O	4.0983	-3.06617	0.15141	0.269084	5.01922	-2.05826	0.0344789	0.143022	-	-
LA_001818	20.835	19.535	17.005	17.296	17.061	2.753	1.261	0.834711	0.799726	0.528291	0.71548	0.626477	0.087121	0.035393	-	-	O	2.87157	-2.02203	0.368235	0.477201	4.1872	-0.226889	0.763506	0.85174	-	-
LA_001822	120.333	155.384	114.432	271.434	172.626	23.185	31.935	2.27234	2.98404	1.61885	5.22824	2.98345	0.339872	0.418971	-	O	O	6.1904	-0.945561	0.345528	0.454219	7.43849	0.71598	0.211556	0.38317	-	-
LA_001823	2049.28	1875.26	2873.02	5890.44	6267.71	1572.06	2181.31	46.3223	43.144	48.9429	136.102	129.698	27.6694	34.3086	-	O	O	11.2799	1.05538	0.0595026	0.163948	11.8523	1.36618	0.003363	0.061564	-	-
LA_001824	51.616	36.964	21.615	107.86	94.537	5.063	42.442	2.39202	1.75286	0.784927	5.17989	4.01724	0.186299	1.38205	-	O	O	5.2071	0.765616	0.617855	0.709855	5.94232	1.39679	0.0735657	0.208562	-	-
LA_001825	457.647	394.051	473.479	939.869	730.901	226.7	343.371	10.8958	9.55146	8.51205	22.8889	15.9316	4.20678	5.6912	-	O	O	8.74732	0.694622	0.235396	0.336728	9.25607	0.876671	0.0414608	0.155504	-	-
LA_001827	111.674	88.607	146.815	77.346	125.941	0	6.612	2.82129	2.2798	2.80733	2.00043	2.91326	0	0.116353	-	-	O	4.61422	-3.68185	0.0826702	0.195094	6.73764	-0.269594	0.60859	0.739822	-	-
LA_001828	86.496	104.711	0	66.915	143.165	93.062	78.136	2.32912	2.87262	0	1.8464	3.53017	1.95815	1.4666	-	O	O	6.49683	1.6407	0.38287	0.491848	6.36401	0.535784	0.741074	0.836342	-	-
LA_001829	428.505	410.804	662.821	195.482	281.057	67.451	126.137	12.0625	11.7849	14.1885	5.64287	7.24563	1.4852	2.47633	-	O	O	8.06184	-1.02292	0.164282	0.27712	8.41536	-1.14942	0.0238171	0.120874	-	-
LA_001830	120.18	97.051	146.739	68.228	128.438	80.245	48.046	3.0482	2.50698	2.81744	1.77169	2.98281	1.58837	0.848905	-	O	O	6.70188	0.34989	0.6761	0.758875	6.74477	-0.399219	0.46398	0.624437	-	-
LA_001831	15.243	8.455	73.849	36.476	47.235	0	4.677	0.418061	0.236275	1.53841	1.02546	1.18638	0	0.089435	-	-	O	3.42359	-2.2996	0.370436	0.479545	5.16338	0.351224	0.749124	0.842061	-	-
LA_001832	36.442	52.649	56.195	0	0	0	91.134	0.975149	1.43526	1.14088	0	0	0	1.69974	-	O	O	5.89276	1.33073	0.495803	0.600228	-0.884071	-7.10424	0.00121866	0.0514661	-	-
LA_001833	2768.03	858.992	1061.2	1207.42	775.602	493.576	793.06	55.2283	17.4339	15.8892	24.5877	14.1641	7.65158	10.9982	-	O	O	10.2337	0.0785547	0.906593	0.935185	10.2852	-0.661084	0.296938	0.472044	-	-
LA_001834	62.07	5.212	13.206	81.197	86.91	78.924	23.865	0.870887	0.07429	0.137737	1.15883	1.11566	0.856268	0.232179	-	O	O	5.40665	2.21511	0.157022	0.272716	5.54087	1.63543	0.162682	0.327196	-	-
LA_001835	14.744	0	0	12.134	0	110.28	73.995	0.289965	0	0	0.243518	0	1.68471	1.01135	-	O	-	4.62119	5.57216	0.0335267	0.125465	NA	NA	NA	NA	-	-
LA_001836	1355.13	1043.37	1365.23	526.377	947.595	677.928	477.329	26.4074	20.68	19.9497	10.4663	16.9009	10.2605	6.46403	-	O	O	9.97979	0.158382	0.721861	0.79613	9.88629	-0.864446	0.0380219	0.149472	-	-
LA_001837	5.156	24.106	20.043	22.335	4.586	30.655	4.268	0.094893	0.451145	0.276137	0.419183	0.077244	0.437815	0.054566	-	O	O	4.31167	1.22215	0.481619	0.587079	3.96388	-0.302392	0.812001	0.884583	-	-
LA_001838	31.659	40.539	0	118.886	115.586	25.158	26.78	0.456872	0.59436	0	1.74554	1.52616	0.28082	0.268017	-	-	O	4.9442	1.33871	0.508869	0.612318	5.76992	2.15123	0.180235	0.347826	-	-
LA_001845	52.516	90.269	15.765	2.43	7.448	17.861	11.053	2.65799	4.67944	0.629676	0.127787	0.345753	0.72033	0.393759	-	O	O	5.06994	-0.680789	0.63435	0.724023	4.0139	-3.62873	0.0193604	0.110894	-	-
LA_001846	234.246	300.478	327.258	19.627	58.701	4.575	23.776	4.72771	6.1692	4.95843	0.404359	1.0844	0.07175	0.333569	-	O	O	6.31156	-2.9622	0.0287073	0.117441	6.69876	-3.0212	0.00229709	0.0566603	-	-
LA_001847	68.696	161.831	89.57	57.395	92.352	0	22.071	1.25173	2.99838	1.22138	1.06633	1.54004	0	0.279329	-	-	O	5.4588	-1.89303	0.332375	0.440732	6.49206	-0.658768	0.349247	0.521359	-	-
LA_001848	0	75.105	118.17	0	0	27.183	0	0	1.44305	1.67258	0	0	0.398688	0	-	O	O	5.08261	-1.12023	0.665498	0.750109	-0.884071	-7.51586	0.0339177	0.141966	-	-
LA_001849	132.433	277.403	222.734	25.655	6.845	0	8.099	2.58727	5.51227	3.26329	0.511429	0.122403	0	0.109954	-	-	O	5.21793	-4.30396	0.040145	0.135622	5.92966	-3.71235	0.00544218	0.0699799	-	-
LA_001850	74.938	120.166	64.418	29.98	16.727	15.2	7.564	1.49596	2.44013	0.965039	0.610834	0.305632	0.235756	0.104957	-	-	O	5.23096	-1.72265	0.192067	0.291622	5.53273	-1.9534	0.0404086	0.153793	-	-
LA_001852	174.985	186.195	209.389	120.667	248.397	51.226	54.433	11.6037	12.6896	11.2432	8.38387	15.1208	2.74141	2.55657	-	O	O	6.91488	-0.553788	0.476953	0.582678	7.52815	-0.161607	0.74063	0.836085	-	-
LA_001853	921.736	453.477	1202.89	355.513	628.492	129.744	175.206	24.0614	12.0582	23.7988	9.50541	15.0229	2.64477	3.18701	-	O	O	8.75516	-1.14199	0.101481	0.218879	9.3081	-0.871541	0.0980056	0.244136	-	-
LA_001858	1072.47	942.964	1151.58	916.171	1711.14	562.912	462.433	27.6211	24.7359	22.4657	24.1627	40.3524	11.3176	8.29778	-	O	O	9.77747	0.24101	0.593332	0.688363	10.18	0.210873	0.536785	0.684147	-	-
LA_001860	47.64	19.006	39.017	22.353	26.844	12.091	26.513	8.40962	3.51483	6.25328	4.33554	4.37728	1.84329	3.43588	-	O	O	4.97699	0.514154	0.696945	0.776141	4.85832	-0.561523	0.477747	0.635838	-	-
LA_001864	58.542	30.404	32.834	0	23.588	5.475	0	2.41849	1.28381	1.054	0	0.89323	0.178842	0	-	-	O	3.57779	-2.73414	0.20571	0.304801	4.37169	-1.98575	0.241123	0.415548	-	-
LA_001865	165.678	142.01	321.443	69.022	191.438	15.525	20	3.37933	2.94673	4.92371	1.43725	3.57407	0.246129	0.283596	-	-	O	6.1916	-2.22479	0.0486943	0.148148	7.32315	-0.794362	0.228461	0.40141	-	-
LA_001866	8.906	3.334	20.208	8.147	30.051	0	0	0.161673	0.06154	0.274484	0.150775	0.499227	0	0	-	-	-	NA	NA	NA	NA	3.77448	0.732629	0.530001	0.678498	-	-
LA_001867	549.089	236.29	506.162	126.492	271.473	338.763	191.447	10.4407	4.56934	7.21166	2.4535	4.72433	5.00099	2.52926	-	O	O	8.62597	0.588019	0.340681	0.449271	8.15207	-1.19733	0.0517626	0.173811	-	-
LA_001868	98.921	38.122	52.094	95.479	98.175	120.471	0	1.81192	0.710043	0.714186	1.78327	1.64573	1.71222	0	-	O	O	6.11875	1.1033	0.562298	0.661342	6.27649	0.578172	0.38685	0.556326	-	-
LA_001869	179.919	143.76	134.084	96.852	126.131	164.838	28.71	3.37763	2.74456	1.8854	1.85447	2.16711	2.40205	0.374443	-	O	O	7.13659	0.529515	0.564971	0.663772	7.02117	-0.538263	0.297102	0.472244	-	-
LA_001873	158.073	78.055	158.711	83	131.017	260.228	170.041	11.5352	5.86261	9.47812	6.36977	8.77993	15.4082	8.81243	-	O	O	7.62739	2.00276	0.0170651	0.0893253	6.86181	-0.365211	0.514977	0.666118	-	-
LA_001877	0	47.974	2.971	265.045	181.279	0	0	0	0.76378	0.034692	4.22759	2.59863	0	0	-	-	O	-0.674153	-4.2163	0.185204	0.289316	6.03805	3.52172	0.0737578	0.208839	-	-
LA_001878	61.149	45.377	26.105	136.68	94.089	61.947	20.277	1.17141	0.884077	0.374805	2.67113	1.64965	0.921431	0.269905	-	O	O	5.64497	1.10317	0.355645	0.464708	6.17987	1.33392	0.083283	0.223356	-	-
LA_001879	287.2	399.363	88.703	202.37	77.833	170.676	37.698	3.3702	4.75834	0.770975	2.4124	0.835499	1.5458	0.306451	-	O	O	7.60209	-0.168311	0.872578	0.910996	7.63387	-0.941583	0.304972	0.479942	-	-
LA_001880	111.564	114.461	33.842	460.461	408.838	18.972	23.586	1.11337	1.15936	0.249457	4.66344	3.73189	0.145921	0.162936	-	-	O	5.7137	-0.752825	0.539628	0.640828	7.62587	2.23317	0.0124508	0.092407	-	-
LA_001881	164.774	195.053	43.344	173.553	114.995	62.255	47.517	3.99474	4.81488	0.794038	4.30496	2.55248	1.17678	0.80212	-	O	O	6.70212	-0.0659711	0.952463	0.967589	7.16291	0.0177519	0.979335	0.988059	-	-
LA_001882	1413.75	905.776	1806.95	824.695	1166.31	574.746	409.143	26.5404	17.2924	25.4081	15.7908	20.0388	8.37528	5.33613	-	O	O	9.9225	-0.188774	0.69858	0.777452	10.1695	-0.529798	0.174088	0.340701	-	-
LA_001883	3066.12	2371.05	2735.39	2000.22	2651.72	1631.43	936.408	36.6513	28.7792	24.2269	24.292	28.9966	15.0542	7.75481	-	O	O	11.11	0.173921	0.698897	0.7777	11.2874	-0.307616	0.315225	0.48993	-	-
LA_001884	37.142	14.341	24.975	58.035	42.248	55.264	43.022	0.686876	0.269679	0.345791	1.09448	0.715031	0.793118	0.552664	-	O	O	5.3835	2.25522	0.0778587	0.188643	5.15812	0.96502	0.237686	0.41186	-	-
LA_001885	4.646	12.995	5.09	26.993	58.186	0	15.444	0.067243	0.191105	0.054807	0.397532	0.770579	0	0.155031	-	-	-	NA	NA	NA	NA	4.17606	2.30597	0.0486281	0.168424	-	-
LA_001886	144.762	88.003	43	39	65.114	53.009	21	13.1521	8.2615	3.28237	3.76289	5.43851	3.96272	1.36461	-	O	O	6.09999	-0.0880129	0.935561	0.955831	6.1001	-0.9287	0.242709	0.417104	-	-
LA_001887	16302.8	11618.6	38612.6	2863.42	6287.94	2952.04	1482.11	235.444	170.474	414.81	42.0739	83.086	32.977	14.8441	-	O	O	12.9949	-2.03783	0.0218024	0.103822	13.2525	-2.35458	0.00702311	0.0756743	-	-
LA_001888	1282.52	352.648	84.17	63.397	63.587	6.101	0	68.9967	19.4448	3.59221	3.54913	3.13813	0.26222	0	-	-	O	5.56133	-6.38886	0.0129841	0.0742526	7.56901	-3.22096	0.0282697	0.130133	-	-
LA_001889	164.316	180.271	113.46	23.211	5.11	28.136	2.035	2.22428	2.47871	1.14083	0.319509	0.063282	0.294388	0.019101	-	-	O	5.79428	-2.19961	0.134977	0.255342	5.59763	-3.42906	0.00876382	0.0817155	-	-
LA_001890	0	68.725	20.475	40.581	43.379	0	3.139	0	1.13405	0.24798	0.671013	0.644452	0	0.035374	-	-	O	3.16338	-2.92973	0.336476	0.444949	5.19945	0.315252	0.846522	0.906869	-	-
LA_001891	1199.67	1035.08	1374.73	852.47	1457.06	647.265	680.849	31.2106	27.4297	27.1029	22.7143	34.7101	13.1485	12.3423	-	O	O	10.0658	0.446661	0.33539	0.44385	10.1827	-0.154489	0.637498	0.761407	-	-
LA_001892	37.694	0	0	42.199	0	32.853	0	0.664764	0	0	0.758574	0	0.449325	0	-	O	O	3.99256	1.6065	0.594592	0.689495	4.06168	0.889429	0.735777	0.832842	-	-
LA_001893	1.365	1.237	5.014	14.005	17.325	0	1.585	0.179805	0.169594	0.581066	1.99775	2.10345	0	0.151442	-	-	-	NA	NA	NA	NA	2.62794	2.59292	0.0676632	0.199607	-	-
LA_001894	68.011	74.287	121.983	360.367	241.283	126.832	78.321	0.793006	0.879467	1.05335	4.26829	2.57355	1.14132	0.632598	-	O	O	6.8122	1.48811	0.0999157	0.216479	7.35785	1.74669	0.0130753	0.0940831	-	-
LA_001895	5352.79	5335.93	6413.44	3079.82	3970.36	1112.67	2804.14	64.5474	65.3366	57.3115	37.7343	43.7977	10.3584	23.4273	-	O	O	12.0002	-0.186571	0.759326	0.826065	12.1231	-0.775367	0.0351351	0.144385	-	-
LA_001896	187.263	365.718	701.831	1482.31	1314.69	88.744	109.731	2.67927	5.31591	7.4679	21.576	17.21	0.982022	1.08873	-	O	O	7.93757	-0.758422	0.354457	0.463379	9.58	1.69699	0.0209085	0.114211	-	-
LA_001897	2858.65	3564.94	7272.5	2920.02	3732.28	473.91	1019.1	34.2671	43.3921	64.5957	35.5629	40.9272	4.38544	8.46339	-	O	O	11.1317	-1.25094	0.104505	0.221409	11.9125	-0.520513	0.281552	0.456729	-	-
LA_001898	31.954	13.238	27.853	32.896	21.18	10.193	6.071	0.659461	0.277953	0.431841	0.693178	0.400093	0.163536	0.087105	-	-	O	4.04214	-0.290695	0.849331	0.893971	4.68221	0.151518	0.86169	0.91623	-	-
LA_001899	3.161	0	5.746	88.397	93.103	0	0	0.062166	0	0.084765	1.77403	1.67586	0	0	-	-	-	NA	NA	NA	NA	3.99286	4.95495	0.00543817	0.0699721	-	-
LA_001900	1789.53	4010.6	8937.42	5968.49	8321.87	978.871	1369.82	30.4967	69.4791	113.767	103.639	129.779	12.9305	16.2063	-	O	O	11.4984	-0.733075	0.355957	0.464982	12.5142	0.469946	0.47686	0.635008	-	-
LA_001901	3120.7	3687.79	5131.94	3472.7	5013.48	1007.79	1905.35	77.0674	92.7384	95.8359	87.7679	113.359	19.4121	32.7689	-	O	O	11.5181	-0.110986	0.84346	0.889557	11.9924	0.00476446	0.989172	0.993607	-	-
LA_001902	29.209	22.757	116.86	4.279	46.942	0	9.962	0.681071	0.540172	2.05591	0.102036	1.00206	0	0.161678	-	-	O	4.37178	-2.01427	0.352057	0.460954	5.1588	-1.26974	0.32855	0.502458	-	-
LA_001903	0	0	0	0	0	142.675	357.148	0	0	0	0	0	3.45761	7.70828	-	O	-	-0.674153	11.3645	0.000591905	0.00832628	NA	NA	NA	NA	Up	-
LA_001904	0	0	0	0	0	16.594	2.827	0	0	0	0	0	0.373791	0.056761	-	O	-	-0.674153	6.51157	0.0935033	0.208278	NA	NA	NA	NA	-	-
LA_001905	1	1	0	1	0	1697.49	2706.99	0.024274	0.024716	0	0.024837	0	32.1287	45.7542	-	O	-	5.56667	12.9624	6.78933e-06	0.00262468	NA	NA	NA	NA	Up	-
LA_001907	80.916	104.193	121.633	25.427	53.068	16.894	37.791	5.57715	7.38501	6.81705	1.8389	3.35816	0.941684	1.84684	-	O	O	6.01856	-0.561802	0.601402	0.695441	5.96463	-1.50277	0.0486533	0.168446	-	-
LA_001908	101.446	78.582	85.273	24.516	56.242	0	16.139	1.95311	1.53873	1.23063	0.481552	0.991027	0	0.21591	-	-	O	5.07022	-2.01906	0.297912	0.404684	5.8731	-1.24986	0.0880975	0.230028	-	-
LA_001911	90.112	82.867	64.239	7.697	21.913	0	0	1.71513	1.60406	0.916195	0.149437	0.381719	0	0	-	-	O	-0.674153	-6.28605	0.00820292	0.0543657	5.06943	-2.56377	0.0134797	0.0952966	-	-
LA_001914	49.237	39.365	62.186	29.189	36.899	8.384	11.871	3.08932	2.53646	3.14117	1.91509	2.12492	0.423304	0.526801	-	O	O	4.76462	-0.978791	0.47088	0.576802	5.33554	-0.671704	0.33982	0.512731	-	-
LA_001916	480.016	382.19	564.964	533.561	665.585	193.517	433.314	9.65254	7.81799	8.52764	10.9516	12.2504	3.02389	6.05678	-	O	O	8.87759	0.757962	0.246723	0.349381	9.04913	0.265973	0.438028	0.602384	-	-
LA_001917	289.449	223.138	369.152	241.323	310.333	66.01	51	3.88259	3.04021	3.6774	3.29152	3.8084	0.684324	0.474226	-	O	O	7.28088	-1.0375	0.169224	0.281473	8.1384	-0.15725	0.695292	0.804154	-	-
LA_001919	671.75	881.619	240.418	503.578	269.907	214.872	232.767	34.1794	45.9467	9.65786	26.6207	12.5961	8.71343	8.33736	-	O	O	8.80626	-0.167938	0.823841	0.875114	8.95846	-0.700416	0.352671	0.524494	-	-
LA_001921	482.862	418.443	236.104	418.657	264.634	218.081	151.657	17.2102	15.2244	6.47803	15.3677	8.64237	6.11742	3.78138	-	O	O	8.30733	0.214257	0.733797	0.805703	8.51892	-0.200573	0.713914	0.817507	-	-
LA_001922	141.617	120.481	41.705	93.213	53.361	42.449	43.431	86.8724	79.2498	25.4558	64.7591	30.5242	23.742	20.607	-	O	O	6.32016	0.0321381	0.986986	0.991025	6.46402	-0.519473	0.514233	0.66543	-	-
LA_001923	5.384	10.622	8.456	393.975	182.172	76.777	26.149	0.155322	0.31231	0.185703	11.659	4.81292	1.7334	0.526217	-	O	O	4.59954	3.84652	0.0200143	0.0993839	5.64239	5.10007	0.000355796	0.0480079	-	Up
LA_001924	5.617	1.381	1.544	138.617	66.672	48.55	8.897	0.11964	0.029932	0.024735	3.01597	1.30001	0.804404	0.131801	-	O	-	3.37004	4.56191	0.0370519	0.130696	4.10635	5.18984	0.00169451	0.0544338	-	-
LA_001925	1293.59	911.831	1236.29	808.873	1457.17	258.79	122.984	34.21	24.5649	24.7932	21.914	35.2872	5.34575	2.26665	-	O	O	9.10143	-1.33387	0.0386448	0.133219	10.1305	-0.112014	0.742098	0.837014	-	-
LA_001927	127.233	123.54	124.377	157.424	54.152	0	22.579	1.37121	1.35156	0.99133	1.72255	0.533833	0	0.168503	-	-	O	5.56662	-2.04301	0.289745	0.39606	6.88479	-0.242032	0.720258	0.821941	-	-
LA_001928	50.182	61.727	55.808	214.398	127.072	26.591	15.232	0.473507	0.591084	0.388622	2.0524	1.09666	0.193292	0.09947	-	-	O	5.34674	-0.18007	0.879061	0.915741	6.63804	1.56823	0.0314045	0.136905	-	-
LA_001930	180.552	185.741	72.846	291.298	205.692	73.779	0	2.80913	2.93673	0.844576	4.61409	2.92828	0.888703	0	-	O	O	6.40251	-0.879022	0.634698	0.724264	7.60638	0.690956	0.298219	0.473241	-	-
LA_001931	137.779	164.013	265.373	178.383	116.227	66.846	22.442	2.54061	3.0754	3.66331	3.35432	1.96145	0.95654	0.287461	-	O	O	6.7444	-0.854981	0.357516	0.466483	7.39548	-0.385127	0.494371	0.649229	-	-
LA_001933	1466.54	1677.35	2603.44	884.238	1025.83	439.337	279.742	23.81	27.6785	31.5315	14.6211	15.2401	5.52531	3.15201	-	O	O	9.94086	-1.14601	0.0553733	0.158316	10.3946	-1.07125	0.0218259	0.116071	-	-
LA_001935	92.719	108.019	265.692	37.413	52.2	35.016	0	1.30472	1.54417	2.7795	0.535535	0.672051	0.381026	0	-	O	O	5.88039	-1.98518	0.297038	0.403767	6.36015	-1.85638	0.0301159	0.134278	-	-
LA_001936	0	0	0	102.325	0	29.432	13.411	0	0	0	1.55355	0	0.339764	0.138776	-	O	-	-0.674153	7.70426	0.0233802	0.107275	-0.884071	7.6811	0.0419529	0.156423	-	-
LA_001938	9.242	56.419	0	215.649	98.072	116.953	39.99	0.136139	0.844354	0	3.23233	1.32172	1.33281	0.408549	-	O	O	5.67114	2.92105	0.1644	0.27723	5.9714	2.69014	0.135452	0.293445	-	-
LA_001940	21.429	0	4.267	167.506	103.823	100.85	0	0.333672	0	0.049511	2.65542	1.47926	1.21578	0	-	O	O	4.52394	3.77997	0.167234	0.279872	5.07324	4.0285	0.024884	0.123191	-	-
LA_001942	2351.81	2064.98	2931.44	2369.02	2749.62	1761.08	1323.02	35.9934	32.1143	33.4188	36.9066	38.5046	20.8624	14.0471	-	O	O	11.1733	0.613957	0.18415	0.288004	11.2823	-0.00255493	0.993415	0.996234	-	-
LA_001943	34.394	26.644	12.603	194.445	108.47	80.27	39.107	0.402255	0.316395	0.109163	2.31011	1.16047	0.724543	0.316831	-	O	O	5.50449	2.50889	0.0571757	0.160503	5.96146	2.58355	0.0102332	0.0859018	-	-
LA_001946	109.748	196.507	21.049	39.192	23.74	0	156.437	4.82979	8.84438	0.723028	1.78494	0.957834	0	4.83277	-	O	O	6.90095	0.873384	0.669222	0.753169	5.93156	-1.90146	0.123275	0.278172	-	-
LA_001947	93.932	58.423	27.335	185.752	134.494	43.582	44.386	2.2961	1.45415	0.505058	4.64619	3.01002	0.830772	0.755525	-	O	O	5.94912	0.842863	0.447135	0.554267	6.63211	1.36798	0.0903886	0.233475	-	-
LA_001948	592.854	430.017	512.332	458.822	582.443	213.806	172.397	15.4866	11.4422	10.1436	12.2761	13.9317	4.36135	3.13806	-	O	O	8.548	-0.120109	0.819432	0.871857	9.00178	-0.0491702	0.883997	0.930388	-	-
LA_001951	51.71	16.929	22.037	15.988	8.341	13.244	0	1.73978	0.58118	0.56889	0.553361	0.257114	0.350129	0	-	O	O	3.99404	-1.01783	0.628036	0.718543	4.27165	-1.30464	0.213053	0.384742	-	-
LA_001952	161.225	67.947	86.934	57.348	120.061	123.22	31.831	3.77534	1.61974	1.53619	1.37332	2.57388	2.2482	0.518812	-	O	O	6.70534	0.787357	0.421532	0.529628	6.56062	-0.342333	0.594214	0.728852	-	-
LA_001953	218.874	88.126	177.343	0	116.579	87.984	95.392	5.86087	2.40407	3.60307	0	2.85857	1.84075	1.78041	-	O	O	7.17595	0.517741	0.511428	0.614723	6.51013	-1.65227	0.338311	0.511553	-	-
LA_001954	73.204	20.725	56.696	26.214	33.529	2.585	7.222	1.39678	0.402183	0.810679	0.510235	0.585523	0.038299	0.095746	-	-	O	4.24542	-1.9489	0.243731	0.346068	5.24638	-0.7863	0.339756	0.512698	-	-
LA_001955	5.601	0	5.689	14.255	5.654	7.242	26.933	0.104733	0	0.079679	0.271881	0.096756	0.105113	0.349889	-	O	-	3.26424	3.64401	0.141479	0.260709	NA	NA	NA	NA	-	-
LA_001956	60.983	4.112	34.754	21.86	65.371	4.282	12.724	1.16708	0.080027	0.498463	0.426782	1.145	0.063627	0.169196	-	-	O	4.33458	-0.532378	0.76605	0.831365	5.18288	0.321189	0.783149	0.865286	-	-
LA_001957	159.191	22.072	132.722	4.923	93.311	4.502	0	3.24701	0.457988	2.03297	0.102512	1.74208	0.071367	0	-	-	O	4.09448	-4.3321	0.0697226	0.177774	6.06667	-1.22753	0.36186	0.533121	-	-
LA_001958	620.21	209.53	573.929	29.588	253.406	66.037	100.309	15.0552	5.1788	10.5278	0.734873	5.63186	1.24989	1.69544	-	O	O	7.8803	-1.12484	0.161957	0.27619	7.92909	-1.86524	0.0772653	0.213912	-	-
LA_001961	84.281	34.78	105.697	15.838	64.747	40.907	24.741	4.89696	2.07314	4.90656	0.959791	3.45181	1.90542	1.0148	-	O	O	5.85572	0.11041	0.913314	0.940035	5.71558	-1.00577	0.262974	0.437886	-	-
LA_001975	12.782	11.221	30.301	39.829	115.163	36.655	18.804	1.28495	1.16785	2.59232	4.27353	10.6494	3.05353	1.35697	-	O	O	4.71014	1.89239	0.188978	0.291622	5.17725	1.99486	0.0424726	0.157224	-	-
LA_001977	67.22	41.905	110.699	38.644	48.284	20.155	32.3	5.96689	3.84187	8.23183	3.63874	3.93961	1.46975	2.049	-	O	O	5.71706	-0.121229	0.902962	0.932631	5.79529	-0.798654	0.264352	0.439259	-	-
LA_001978	183.357	165.506	204.281	213.083	254.001	54.191	92.983	4.58706	4.21654	3.86648	5.4565	5.81806	1.0577	1.62018	-	O	O	7.14461	0.00947871	0.992395	0.994538	7.69126	0.267752	0.525839	0.675071	-	-
LA_001981	242.917	433.906	165.936	39.635	59	906.74	236.772	7.54555	13.7443	3.93812	1.26459	1.67869	22.0833	5.13531	-	O	O	8.89383	2.17677	0.0248452	0.110191	6.89422	-2.6569	0.00669653	0.0744115	-	-
LA_001982	182.227	227.429	122.705	312.644	304.302	399.844	219.149	3.43606	4.36116	1.73325	6.01306	5.25143	5.85271	2.87091	-	O	O	8.13058	2.02132	0.0154588	0.0835361	7.88949	0.703395	0.193764	0.363474	-	-
LA_001983	37.258	69.429	19.461	11.762	0	47.804	11.18	0.660109	1.25066	0.257827	0.212419	0	0.65687	0.137552	-	O	O	5.38741	0.624826	0.636752	0.726017	4.07784	-2.82905	0.131449	0.288606	-	-
LA_001985	167.101	147.147	72.876	44.534	70.611	32.723	24.433	2.89388	2.59067	0.943123	0.785976	1.11906	0.439371	0.293785	-	O	O	6.18739	-0.92274	0.365856	0.474916	6.42626	-1.28327	0.0901598	0.23314	-	-
LA_001986	667.486	374.882	550.786	235.744	495.666	105.36	191.404	35.463	20.4108	23.1891	13.0287	24.157	4.46949	7.16528	-	O	O	8.40715	-0.484601	0.454259	0.561232	8.75049	-0.635429	0.176182	0.343184	-	-
LA_001987	50.833	13.972	24.052	0	29.522	20.295	0	1.31713	0.368756	0.472187	0	0.700436	0.410573	0	-	O	O	4.28314	-0.364466	0.855306	0.898467	4.29447	-1.18384	0.491207	0.646701	-	-
LA_001988	0	0	0	30.266	9.305	0	0	0	0	0	0.595397	0.164212	0	0	-	-	-	NA	NA	NA	NA	-0.884071	6.24764	0.0138314	0.09603	-	-
LA_001989	645.436	612.489	687.511	223.482	421.487	122.249	132.485	17.5645	16.9825	14.2056	6.23309	10.5036	2.60021	2.51343	-	O	O	8.43377	-1.0496	0.0893175	0.203863	8.81731	-1.1176	0.0215912	0.115506	-	-
LA_001990	52.531	64.599	19.996	110.101	77.389	15.587	6.608	0.552199	0.689296	0.155384	1.1749	0.744113	0.126338	0.048096	-	-	O	4.74909	-0.852707	0.577875	0.674799	6.06988	0.951793	0.255081	0.429777	-	-
LA_001991	9.981	22.417	8.172	12.81	15.693	0	5.915	0.350234	0.802846	0.220529	0.462759	0.504528	0	0.145162	-	-	O	3.02542	-0.825665	0.764581	0.830258	3.82179	-0.0662447	0.987945	0.992907	-	-
LA_001993	15.827	24.503	7.96	119.304	60.621	16.982	10.312	0.232322	0.365443	0.086954	1.78204	0.814191	0.192856	0.104987	-	-	O	4.16187	0.966348	0.571707	0.669555	5.30205	2.41115	0.0264759	0.126406	-	-
LA_001995	5896.02	3829.63	6654.66	6393.98	8894.24	3190.57	4037.97	141.957	93.8793	121.037	157.494	196.059	59.8869	67.6893	-	O	O	12.3784	0.736521	0.157589	0.272752	12.6373	0.418674	0.223372	0.395921	-	-
LA_001996	18.237	28.057	16.949	98.14	24.023	0	0	0.621759	0.976105	0.443685	3.44276	0.750359	0	0	-	-	O	-0.674153	-4.40322	0.0797083	0.191474	5.22742	1.5203	0.137291	0.295721	-	-
LA_001998	179.071	176.332	174.994	215.18	257.842	60.483	24.057	1.47622	1.4748	1.06263	1.79844	1.94396	0.38375	0.137189	-	O	O	6.66837	-0.840424	0.342376	0.450982	7.67461	0.33674	0.434862	0.599537	-	-
LA_001999	94.607	105.242	172.581	201.327	231.447	7.536	14.878	1.57935	1.78584	2.1508	3.42388	3.53565	0.09749	0.172403	-	-	O	5.50335	-2.12013	0.0996625	0.216058	7.3487	0.737951	0.170283	0.336398	-	-
LA_002000	14.394	4.971	34.456	9.813	11.259	0	0	0.518802	0.182905	0.956642	0.364336	0.37183	0	0	-	-	O	-0.674153	-4.07187	0.124477	0.243304	3.74628	-0.777365	0.50844	0.660621	-	-
LA_002001	441.392	536.534	358.497	105.531	229.58	40.311	129.186	3.98393	4.91404	2.38641	0.96612	1.8952	0.280202	0.806843	-	O	O	7.91501	-1.05126	0.227277	0.327757	8.08141	-1.55378	0.0180764	0.107699	-	-
LA_002002	521.255	366.971	530.864	402.543	507.992	172.429	133.246	5.17642	3.69873	3.89362	4.05673	4.61419	1.31968	0.915967	-	O	O	8.31791	-0.340789	0.541325	0.642421	8.84518	-0.122228	0.727469	0.827163	-	-
LA_002003	2153.2	1424.41	1953.71	904.355	1173.99	404.09	464.521	77.1741	52.1173	53.9218	33.3858	38.5551	11.4004	11.648	-	O	O	10.067	-0.768058	0.137074	0.25832	10.421	-0.896618	0.0225703	0.11763	-	-
LA_002004	0	0	0	0	0	63.431	0	0	0	0	0	0	0.417223	0	-	O	-	-0.674153	8.17307	0.0468507	0.145447	NA	NA	NA	NA	-	-
LA_002005	186.564	161.731	314.721	84.717	176.899	29.678	23.598	12.5444	11.1788	17.1611	5.97146	10.9195	1.61169	1.12424	-	O	O	6.5071	-1.75594	0.0752009	0.185127	7.37586	-0.851731	0.147795	0.308741	-	-
LA_002006	132.587	8.646	53.768	257.063	196.161	139.219	0	1.31804	0.087235	0.394772	2.59332	1.78361	1.06662	0	-	O	O	6.22374	1.31066	0.529129	0.631316	6.90227	1.82248	0.104077	0.252082	-	-
LA_002007	7.346	19.637	50.048	0	0	0	0	0.070707	0.191808	0.3556	0	0	0	0	-	-	O	-0.674153	-4.63293	0.0722451	0.181475	-0.884071	-6.15414	0.00936621	0.0839194	-	-
LA_002008	0	0	0	101.608	60.309	0	0	0	0	0	0.949938	0.50837	0	0	-	-	-	NA	NA	NA	NA	-0.884071	8.24239	0.00159288	0.0535329	-	-
LA_002011	0	0	0	0	0	242.133	294.418	0	0	0	0	0	3.61994	3.93873	-	O	-	-0.674153	11.42	0.000292301	0.00525888	NA	NA	NA	NA	Up	-
LA_002012	0	0	0	0	0	2678.11	2547.97	0	0	0	0	0	51.0838	43.3984	-	O	-	-0.674153	14.6863	2.85592e-05	0.00263609	NA	NA	NA	NA	Up	-
LA_002016	0	0	0	1	0	0	251.008	0	0	0	0.096247	0	0	16.2713	-	O	-	-0.674153	10.4479	0.0256196	0.111487	NA	NA	NA	NA	-	-
LA_002017	0	0	0	0	0	0	166.631	0	0	0	0	0	0	14.8395	-	O	-	-0.674153	9.85682	0.0288009	0.117589	NA	NA	NA	NA	-	-
LA_002019	3069.38	1425.66	4060.43	2398.13	4813.8	408.258	616.744	553.788	269.592	666.498	475.949	802.416	63.7097	81.7644	-	O	O	10.4975	-1.1132	0.101357	0.218802	11.6046	0.265654	0.577131	0.71559	-	-
LA_002020	7926.55	3492.42	10060.6	2247.16	5997.6	541.733	425.558	456.42	206.283	462.433	134.922	316.866	24.9965	17.2951	-	O	O	11.0959	-2.57047	0.00368099	0.0308996	12.3558	-0.886398	0.139575	0.298543	Down	-
LA_002021	35.738	39.751	7.959	24.33	21.478	8.988	3.429	1.71192	1.94914	0.299527	1.20886	0.943514	0.34231	0.115504	-	-	O	3.96962	-0.982647	0.566006	0.664697	4.68842	-0.383459	0.684983	0.796569	-	-
LA_002024	0	1.822	0	0	0	0	894.578	0	0.0263	0	0	0	0	8.81636	-	O	-	4.46278	10.781	0.00968183	0.0608223	NA	NA	NA	NA	-	-
LA_002025	9	7.178	1	4	2	10300.8	10850.6	0.132213	0.107144	0.010932	0.059794	0.026883	117.072	110.555	-	O	-	8.22437	12.1163	1.62464e-05	0.00262468	NA	NA	NA	NA	Up	-
LA_002027	0	0	0	0	0	0	256.629	0	0	0	0	0	0	41.5025	-	O	-	-0.674153	10.4798	0.025467	0.111213	NA	NA	NA	NA	-	-
LA_002028	870.578	2717.63	199.423	1183.77	538.687	20804.3	2687.03	20.6121	65.5058	3.56453	28.6666	11.6766	383.875	44.2868	-	O	O	12.1699	4.28816	0.0145968	0.0803356	10.108	-0.669233	0.556743	0.700037	-	-
LA_002029	1030.31	559.956	227.853	157.936	218.882	3236.86	336.739	22.9785	12.7101	3.8279	3.59986	4.46879	56.197	5.22504	-	O	O	10.2267	2.72856	0.0296047	0.118867	8.39403	-1.779	0.0373494	0.148284	-	-
LA_002030	1370.23	2533.11	143.42	115.038	15	854.684	148.2	30.0367	56.509	2.36676	2.57667	0.300999	14.5802	2.25986	-	O	O	9.93682	-0.324514	0.796777	0.85465	8.30838	-4.41761	0.027446	0.12841	-	-
LA_002031	168.457	128.606	43	98.015	108.055	89.851	12.01	3.91843	3.04523	0.754596	2.33135	2.30105	1.62825	0.194442	-	O	O	6.46395	0.00359163	0.994938	0.99642	6.76623	-0.232026	0.754438	0.845637	-	-
LA_002032	0	1	0	8	1	140.105	18.021	0	0.024498	0	0.196928	0.02203	2.62809	0.301907	-	O	-	2.65288	8.89221	0.00321103	0.028091	NA	NA	NA	NA	Up	-
LA_002036	220.547	158.964	80	14	19	8	6	11.0896	8.18611	3.17273	0.731131	0.87623	0.32044	0.21233	-	-	O	5.29213	-3.19053	0.0264096	0.112983	5.64995	-3.31452	0.00347037	0.0622753	-	-
LA_002037	202.166	184.539	103.454	41.95	63.976	130.17	0	5.85834	5.45062	2.28274	1.24715	1.69788	2.95246	0	-	O	O	6.88503	-0.205835	0.909014	0.936993	6.53687	-1.73984	0.0255889	0.124545	-	-
LA_002038	56.075	32.211	39.546	21.086	0	52.208	58.189	1.526	0.893113	0.81711	0.588109	0	1.11044	1.10392	-	O	O	5.85978	1.68984	0.128107	0.24866	4.4697	-1.92846	0.250139	0.42485	-	-
LA_002039	381.398	238.598	230.274	433.575	308.572	211.864	98.001	17.6114	11.2733	8.3296	20.7451	13.065	7.76685	3.17951	-	O	O	7.94416	0.374977	0.570931	0.668933	8.35287	0.353875	0.454591	0.616483	-	-
LA_002040	3717	1642.24	4937.88	1756.32	3366.48	488.622	395.298	205.718	93.1886	217.354	101.235	170.933	21.6315	15.4283	-	O	O	10.5011	-1.63665	0.0243482	0.109185	11.4921	-0.49007	0.333633	0.507208	-	-
LA_002042	8436.04	4337.41	11491.2	2475.66	5422.19	1418.59	1156.26	403.603	212.412	431.874	122.847	237.891	53.9571	38.8942	-	O	O	11.8935	-1.33551	0.0417098	0.138122	12.4209	-1.11602	0.0527822	0.175415	-	-
LA_002043	38.65	45.845	33.776	68.087	61.424	23.839	5.637	1.17213	1.41755	0.781684	2.12005	1.7062	0.566505	0.119339	-	O	O	4.81908	-0.239046	0.876152	0.913718	5.67537	0.638357	0.356233	0.527811	-	-
LA_002045	3	0	1	5	11	30.182	46.024	0.24698	0	0.068335	0.435147	0.832127	2.03116	2.70095	-	O	-	3.07056	6.24274	0.0122819	0.0715607	1.6441	2.54242	0.153276	0.315712	-	-
LA_002047	174.83	44.231	71.378	9.692	54.251	35.876	40.036	2.29311	0.589225	0.694945	0.129238	0.650981	0.363589	0.36397	-	O	O	6.16879	-0.00860354	0.995685	0.996939	5.72986	-1.72942	0.117161	0.269853	-	-
LA_002049	289.278	229.023	488.932	1058	1188.41	359.576	92.497	5.62573	4.53009	7.12972	20.9938	21.153	5.43102	1.25004	-	O	O	8.3132	0.658845	0.384233	0.493172	9.24789	1.69479	0.00374622	0.063312	-	-
LA_002050	0	0	0	23.03	76.736	64.341	54.742	0	0	0	0.375527	1.12433	0.797915	0.608275	-	O	-	-0.674153	9.22253	0.00384391	0.031872	-0.884071	7.42803	0.00407472	0.0650923	Up	-
LA_002051	368.217	202.556	141.738	575.81	765.048	319.375	239.887	6.1098	3.4163	1.75546	9.73279	11.6163	4.10624	2.76286	-	O	O	8.26034	1.51331	0.049211	0.149014	8.63137	1.41477	0.0240832	0.121532	-	-
LA_002052	91.769	92.298	87.825	865.369	332.266	159.599	26.603	1.17912	1.20442	0.837286	11.3024	3.90565	1.58413	0.236892	-	O	O	6.73515	1.21734	0.236706	0.338252	7.90148	2.71467	0.00251517	0.0576689	-	-
LA_002053	1105.87	1062.7	907.251	2720.7	4318.59	4289.33	1703.11	15.0174	14.6587	9.15197	37.5713	53.6535	45.0232	16.0333	-	O	O	11.0119	2.76709	0.00123509	0.0139473	10.8824	1.67212	0.00150417	0.0532731	Up	-
LA_002054	7645.37	3201.11	16304.4	406.224	1287.37	149.484	234.976	340.751	145.932	567.729	18.7428	52.6053	5.28235	7.35336	-	O	O	10.6169	-4.17618	0.00228448	0.021921	11.3704	-3.50212	0.00410473	0.0651697	Down	-
LA_002055	158.634	255.124	84.379	16.714	24.719	4.222	0	7.35155	12.0982	3.0641	0.802669	1.0504	0.155364	0	-	-	O	4.44118	-5.21079	0.0198993	0.0990372	5.88957	-3.14932	0.00618036	0.0726442	-	-
LA_002056	2690.81	3577.75	1071.23	293.06	639.739	139.466	36.938	56.5035	76.4395	16.909	6.2846	12.2966	2.27738	0.539359	-	O	O	9.10409	-3.63534	0.00562177	0.0418277	10.0607	-2.55885	0.00810433	0.0797	Down	-
LA_002057	21766.4	12851.3	9446.85	2821.4	6541.74	3288.01	1652.7	1061.17	641.455	362.346	142.741	292.486	127.536	56.672	-	O	O	12.794	-1.32384	0.0598167	0.164576	12.9903	-1.77118	0.0126301	0.0929324	-	-
LA_002058	7580.44	75.185	7611.5	1980.55	151.774	1755.67	8813.29	182.17	1.83961	138.17	48.6915	3.33932	32.8908	147.459	-	O	O	12.6081	1.52654	0.345708	0.454406	11.2056	-2.11778	0.273608	0.448805	-	-
LA_002060	4645.81	6	3752.21	1231.09	86.592	1381.45	5994.82	93.2752	0.122544	56.5448	25.2286	1.59127	21.5521	83.6622	-	O	O	11.915	1.86356	0.330785	0.439127	10.4288	-1.95001	0.374101	0.544718	-	-
LA_002061	373.694	0	475.024	87.892	6.367	45.356	272.233	7.00853	0	6.67278	1.68125	0.109293	0.66028	3.54702	-	O	O	7.99735	0.647634	0.743711	0.813714	6.87017	-2.44424	0.285641	0.460778	-	-
LA_002062	504.738	0	283.227	0	10.759	0	3.493	11.2049	0	4.7354	0	0.218645	0	0.053942	-	-	O	4.71108	-5.71681	0.0799926	0.191474	5.11887	-5.74513	0.0657854	0.196828	-	-
LA_002063	462.926	880.982	1038.1	8.285	12.795	17.308	3.021	10.2412	19.8349	17.2944	0.187301	0.259126	0.298036	0.046495	-	-	O	6.70709	-5.11349	0.00170486	0.0176503	6.50818	-6.34245	4.37382e-05	0.0455578	Down	Down
LA_002064	570.098	0	405.891	83.057	5.657	69.581	379.499	23.6281	0	13.0746	3.55714	0.214919	2.28055	11.0294	-	O	O	8.34752	0.940358	0.631637	0.721746	6.92999	-2.73682	0.245832	0.420264	-	-
LA_002065	0	0	23.984	75.951	32.038	8.4	26.009	0	0	0.518172	2.21219	0.833273	0.186626	0.515198	-	O	O	3.8044	2.5657	0.343323	0.451921	4.35773	2.84909	0.17399	0.340565	-	-
LA_002066	12.563	14.117	6.134	61.435	39.986	34.362	0	0.359433	0.411659	0.133555	1.80292	1.04775	0.769283	0	-	O	O	3.98094	1.75932	0.437641	0.545173	4.59215	2.14477	0.0421286	0.156782	-	-
LA_002067	836.275	737.223	1006.76	2235.55	1864.59	2111.42	1436.58	8.5273	7.63007	7.58511	23.1365	17.3905	16.5962	10.1412	-	O	O	10.5166	2.31754	0.00117656	0.0134971	10.3799	1.20947	0.00763567	0.0778857	Up	-
LA_002068	365.561	547.673	477.491	289.289	424.768	209.242	105.216	4.39301	6.68294	4.25197	3.53213	4.66956	1.94116	0.875997	-	O	O	8.32671	-0.336671	0.589483	0.685058	8.66714	-0.489079	0.267562	0.442476	-	-
LA_002069	56.166	53.746	53.926	0	48.43	17.58	6.007	0.51579	0.500852	0.365324	0	0.406768	0.124344	0.038174	-	-	O	4.89504	-0.995189	0.469323	0.575323	5.11352	-1.3937	0.387389	0.556739	-	-
LA_002070	443.317	511.91	593.803	694.868	663.153	176.573	266.125	5.37446	6.30186	5.33532	8.55955	7.35461	1.6527	2.23534	-	O	O	8.68149	0.0959714	0.86689	0.906973	9.21564	0.330495	0.368886	0.539948	-	-
LA_002071	5.378	0	0	156.957	49.308	0	0	0.048461	0	0	1.43454	0.406371	0	0	-	-	-	NA	NA	NA	NA	3.76975	5.92395	0.00795086	0.0790841	-	-
LA_002072	239.033	369.147	244.795	579.257	498.385	2894.56	687.124	2.46021	3.85647	1.8619	6.05146	4.69191	22.9668	4.89621	-	O	O	9.71267	3.82407	0.00111858	0.0130102	8.63613	0.837049	0.103164	0.250971	Up	-
LA_002073	396.161	610.366	742.528	536.965	637.43	353.921	378.889	6.09461	9.54191	8.51004	8.40922	8.97282	4.21478	4.0439	-	O	O	9.12275	0.619586	0.279099	0.384778	9.19228	-0.0733753	0.858144	0.913901	-	-
LA_002074	30.679	29.882	20.579	0	0	0	0	0.372986	0.368907	0.185437	0	0	0	0	-	-	O	-0.674153	-4.7435	0.0521079	0.153239	-0.884071	-6.26921	0.00315211	0.0607332	-	-
LA_002075	54.77	56.903	11.09	80.5	57.181	16.797	11.765	2.97145	3.16444	0.47764	4.54581	2.84592	0.728291	0.449937	-	O	O	4.86765	-0.294039	0.851407	0.895505	5.76685	0.665444	0.484645	0.641428	-	-
LA_002076	17.614	5.244	0	18.239	31.719	36.566	82.903	0.357556	0.108302	0	0.377965	0.589358	0.576906	1.16991	-	O	O	4.69791	4.33592	0.048569	0.148102	3.76381	1.61951	0.321075	0.495294	-	-
LA_002077	6.554	0	13.011	0	46.217	15.194	0	0.07679	0	0.112915	0	0.495357	0.137401	0	-	-	-	NA	NA	NA	NA	3.4996	1.69917	0.433149	0.598014	-	-
LA_002078	97.523	74.552	151.418	69.661	39.621	20.87	0	1.46914	1.14119	1.69848	1.06809	0.546129	0.24331	0	-	-	O	5.24374	-2.20505	0.254169	0.357727	6.27217	-0.982074	0.171856	0.338134	-	-
LA_002079	25.886	28.283	25.876	174.542	203.376	368.306	135.229	0.456744	0.507359	0.341349	3.13903	3.28388	5.03963	1.65686	-	O	O	6.59182	4.45175	0.000721458	0.00956082	6.15229	2.73774	0.00164312	0.0538882	Up	-
LA_002080	0	0	0	80.746	21.915	0	0	0	0	0	0.935244	0.228607	0	0	-	-	-	NA	NA	NA	NA	-0.884071	7.62892	0.0049602	0.0683137	-	-
LA_002081	6.929	6.792	18.269	19.477	41.225	9.196	2.202	0.259224	0.259481	0.527668	0.75119	1.41331	0.27115	0.057671	-	-	O	3.16562	0.327564	0.903433	0.932955	4.12946	1.42404	0.171128	0.337368	-	-
LA_002082	45.953	10.089	12.85	106.404	118.283	62.688	9.902	0.620515	0.138378	0.128878	1.46106	1.46126	0.654266	0.092697	-	O	O	5.03968	1.8862	0.221444	0.321286	5.64672	2.25534	0.0306202	0.135172	-	-
LA_002083	0	30.784	12.629	139.022	76.248	3.706	7.489	0	0.47215	0.141948	2.13579	1.05306	0.043287	0.078411	-	-	O	3.50837	-0.130363	0.941556	0.960074	5.37428	2.77456	0.10132	0.248557	-	-
LA_002084	35.52	43.753	85.516	199.159	302.455	90.117	12.59	0.585836	0.733487	1.0526	3.34593	4.5648	1.15159	0.144123	-	O	O	5.93044	1.09742	0.377693	0.48686	6.85409	2.11336	0.00836285	0.0804639	-	-
LA_002085	0	0	1.322	50.803	4.041	11.344	0	0	0	0.01743	0.913228	0.065227	0.155147	0	-	-	-	NA	NA	NA	NA	1.80852	6.11322	0.0135097	0.095312	-	-
LA_002086	654.322	526.52	618.659	583.681	818.144	115.837	99.965	12.8288	10.5	9.09739	11.6776	14.6815	1.7641	1.36208	-	O	O	8.24679	-1.18716	0.0646985	0.171392	9.32872	0.140732	0.662434	0.779695	-	-
LA_002088	16.995	3.42	0	30.037	0	21.032	5.51	0.275218	0.056294	0	0.495397	0	0.263834	0.061931	-	-	-	NA	NA	NA	NA	3.39565	1.24055	0.567944	0.708541	-	-
LA_002089	0	0	0	35.416	23.384	9.827	1.982	0	0	0	1.27825	0.751088	0.271	0.048592	-	-	-	NA	NA	NA	NA	-0.884071	6.77393	0.0061659	0.0725547	-	-
LA_002090	269.504	160.148	59.781	245.849	197.156	373.055	209.928	5.15252	3.11394	0.856552	4.79497	3.44982	5.53783	2.7887	-	O	O	8.01542	2.0823	0.0328849	0.124373	7.58613	0.382009	0.600458	0.733686	-	-
LA_002091	9.397	0	122.412	49.759	0	17.452	41.527	0.167417	0	1.63101	0.903682	0	0.241163	0.513783	-	O	O	5.41565	0.869376	0.684587	0.765963	5.06895	-0.649616	0.787931	0.86843	-	-
LA_002092	25.489	62.156	8.102	62.852	49.871	10.197	33.261	0.453688	1.12485	0.107844	1.1404	0.812359	0.140769	0.411131	-	O	O	5.06472	0.723948	0.645773	0.733664	5.4616	0.683482	0.506528	0.658926	-	-
LA_002093	80.788	43.933	26.969	161.473	86.366	34.919	19.491	1.7228	0.953294	0.432534	3.51719	1.68589	0.579223	0.289065	-	O	O	5.45406	0.360889	0.773985	0.837269	6.33029	1.27225	0.124544	0.279836	-	-
LA_002094	0	0	0	59.846	23.412	23.543	0	0	0	0	1.36408	0.477998	0.408747	0	-	O	-	-0.674153	6.74318	0.106269	0.223769	-0.884071	7.30816	0.0050322	0.0684308	-	-
LA_002095	0	1.857	0	19.395	18.903	3.465	0	0	0.201235	0	2.16965	1.81915	0.301188	0	-	-	-	NA	NA	NA	NA	1.87255	4.71747	0.028896	0.131375	-	-
LA_002096	312.484	128.327	133.269	0	74.919	95.755	98.344	5.50844	2.29989	1.75642	0	1.2086	1.30902	1.20382	-	O	O	7.34417	0.337469	0.664663	0.749409	6.32109	-2.54999	0.156136	0.319221	-	-
LA_002097	7.793	12.275	0	65.562	72.258	5.718	13.259	0.131921	0.21124	0	1.13084	1.1194	0.07503	0.155827	-	-	-	NA	NA	NA	NA	4.46449	3.21079	0.0504912	0.171544	-	-
LA_002099	17.661	12.173	3.934	33.232	17.117	35.06	49.316	0.401819	0.281887	0.067472	0.772918	0.356506	0.621172	0.780756	-	O	O	4.72948	3.20769	0.0468591	0.145468	4.10777	1.12331	0.318682	0.493127	-	-
LA_002100	134.172	126.904	53.497	40.884	34.266	131.207	98.379	2.32782	2.23832	0.693612	0.722862	0.544033	1.76493	1.18508	-	O	O	7.04401	1.37673	0.13313	0.252628	5.99464	-1.56019	0.0693202	0.202129	-	-
LA_002101	9.739	8.44	1.95	0	0	10.525	0	0.658302	0.586454	0.106934	0	0	0.574757	0	-	O	-	2.77417	0.758876	0.772126	0.835959	NA	NA	NA	NA	-	-
LA_002102	3.397	5.858	12.812	82.523	39.825	22.523	3.999	0.097486	0.171345	0.279833	2.42916	1.04666	0.505788	0.080053	-	O	-	3.50741	2.05453	0.306479	0.413701	4.42464	3.05951	0.0160906	0.102125	-	-
LA_002104	391.22	465.141	128.715	51.711	99.861	28.191	15.665	17.2366	20.9593	4.42677	2.35786	4.03366	0.984344	0.484485	-	O	O	6.67188	-2.69757	0.026811	0.113842	7.30356	-2.27171	0.0201597	0.112705	-	-
LA_002105	8362.99	3160.91	3077.52	767.568	2282.22	2804.77	2772.86	431.799	167.194	125.608	41.1917	108.084	115.488	100.817	-	O	O	12.0988	0.512352	0.404905	0.513396	11.3676	-1.79214	0.0274765	0.128475	-	-
LA_002106	1.675	40.179	0	5.325	2.842	26.514	2.884	0.120404	2.97207	0	0.402317	0.187627	1.54506	0.14716	-	O	O	4.12572	1.08199	0.652431	0.73917	3.02117	-1.95615	0.380141	0.550338	-	-
LA_002107	3247.88	2905.02	3716.82	1271.88	1313.82	2222.68	2180.49	77.7599	70.812	67.209	31.1505	28.7984	41.4812	36.3451	-	O	O	11.6545	0.717507	0.128977	0.24866	11.0087	-1.40898	0.00276185	0.0591573	-	-
LA_002108	0	13.468	2.625	5.943	2.267	19.153	0	0	0.392146	0.057061	0.174136	0.059318	0.428138	0	-	O	O	3.09593	1.84285	0.536094	0.637523	2.32941	-0.517648	0.783079	0.865272	-	-
LA_002109	1341.1	1830.05	1031.27	8310.28	3837.78	2622.71	1177.56	32.4724	45.1174	18.8676	205.872	85.0779	49.5127	19.8526	-	O	O	10.9243	1.64355	0.0204409	0.100577	11.5554	2.07054	0.00691599	0.0752648	-	-
LA_002110	87.328	43.031	23.633	74.723	55.284	0	31.537	1.91321	0.959389	0.38976	1.67271	1.10873	0	0.480624	-	O	O	5.1601	-0.265837	0.899694	0.930461	5.86405	0.299945	0.70588	0.811705	-	-
LA_002111	53.002	28.127	9.943	339.99	108.372	29.179	36.246	0.909294	0.490538	0.127437	5.94364	1.70139	0.388058	0.431714	-	O	O	5.25063	1.41402	0.30416	0.411293	6.40805	2.88624	0.0173585	0.105526	-	-
LA_002112	32.297	0	0	96.572	0	10.615	0	0.623993	0	0	1.90362	0	0.159269	0	-	-	O	3.06613	0.199516	0.935793	0.95593	4.54741	2.30676	0.37453	0.545163	-	-
LA_002113	0	2.796	13.426	30.868	0	0	0	0	0.047657	0.168075	0.52727	0	0	0	-	-	-	NA	NA	NA	NA	3.23749	1.63561	0.455377	0.617161	-	-
LA_002114	2.347	0	0	24.813	38.08	0	0	0.037844	0	0	0.407512	0.561933	0	0	-	-	-	NA	NA	NA	NA	2.26297	5.30291	0.0104218	0.0864256	-	-
LA_002115	626.903	170.503	1974.8	58.201	443.577	27.009	23.001	11.353	3.13963	26.7588	1.07461	7.3516	0.379465	0.289302	-	O	O	7.46938	-3.8531	0.0122087	0.0712602	8.81884	-1.98506	0.130973	0.288112	-	-
LA_002116	3.538	3.413	6.144	87.091	46.588	0	0	0.055333	0.054249	0.071617	1.38686	0.666747	0	0	-	-	-	NA	NA	NA	NA	4.10996	3.93163	0.00284709	0.0597026	-	-
LA_002117	15.313	0	0	24.109	47.953	0	0	0.267844	0	0	0.429802	0.767584	0	0	-	-	-	NA	NA	NA	NA	3.70522	2.77566	0.167639	0.33337	-	-
LA_002118	3963.2	1460.61	8834.16	319.742	1776.51	228.701	180.054	69.1965	25.9265	115.288	5.68969	28.385	3.09621	2.18285	-	O	O	10.1697	-3.20318	0.00664077	0.0470124	11.044	-2.28728	0.0441737	0.160286	Down	-
LA_002119	623.071	445.166	898.531	185.04	539.845	31.536	20	8.14178	5.90811	8.71486	2.45815	6.45362	0.318393	0.18114	-	O	O	7.25722	-3.38428	0.00190353	0.0191868	8.88312	-0.966798	0.0999937	0.246932	Down	-
LA_002120	5.322	6.468	4.796	32.684	45.073	60.951	5.873	0.065472	0.080798	0.043739	0.408575	0.507237	0.578975	0.050058	-	O	-	3.97663	3.74304	0.0485106	0.147953	3.87533	2.70546	0.0152028	0.100012	-	-
LA_002121	1663.33	1071.91	1670.41	1240.19	1365.5	3577.32	1497.37	21.4075	14.0112	15.9522	16.2252	16.0778	35.5676	13.3563	-	O	O	11.1387	2.04032	0.00477938	0.0372716	10.4237	-0.22592	0.483575	0.640506	Up	-
LA_002123	13.755	5.269	15.19	48.015	16.06	103.525	0	0.172639	0.067157	0.141389	0.612475	0.1844	1.0035	0	-	O	-	4.76835	3.3667	0.139315	0.258333	4.27263	1.53852	0.161562	0.325863	-	-
LA_002125	14.206	19.863	3.188	93.275	21.887	34.367	18.215	0.163807	0.232531	0.027217	1.09243	0.230852	0.305797	0.145478	-	O	-	4.44688	2.26959	0.177539	0.285905	4.81745	2.17354	0.0981539	0.244361	-	-
LA_002126	139.046	116.054	227.602	223.364	189.862	40.067	45.715	1.20738	1.0225	1.45679	1.96686	1.5078	0.267862	0.274642	-	-	O	6.63435	-0.583847	0.507244	0.610863	7.50783	0.329613	0.519439	0.669844	-	-
LA_002128	78.334	40.896	47.453	27.103	16.182	2.574	6.366	0.627329	0.33226	0.279826	0.220026	0.118521	0.015864	0.035265	-	-	O	4.26351	-2.26562	0.163218	0.27619	5.12886	-1.37401	0.113225	0.26452	-	-
LA_002129	1036.27	897.324	1137.07	692.784	1037.54	296.984	398.057	20.4846	18.0425	16.8625	13.9757	18.7719	4.56063	5.46877	-	O	O	9.4915	-0.238667	0.634435	0.724077	9.86329	-0.330287	0.315508	0.490187	-	-
LA_002130	1981.06	1586.27	2145.63	1258.32	1446.79	1399.71	976.227	42.6961	34.7886	34.7915	27.7043	28.543	23.4692	14.6336	-	O	O	10.8006	0.595983	0.194364	0.293244	10.641	-0.558649	0.0936338	0.237944	-	-
LA_002131	8.317	20.553	28.608	109.347	21.999	19.572	0	0.180971	0.455109	0.468507	2.43095	0.438184	0.331376	0	-	O	O	3.96765	0.161859	0.931958	0.953193	5.20077	1.7985	0.123813	0.278829	-	-
LA_002132	13.627	40.297	24.942	52.365	28.537	0	29.297	0.276632	0.832176	0.380173	1.08516	0.530235	0	0.413431	-	O	O	4.65301	0.535753	0.803877	0.860148	5.07536	0.549409	0.542014	0.688233	-	-
LA_002133	1109.85	765.833	1340.67	1615.46	1895.44	705.164	939.059	23.4334	16.4525	21.2822	34.8359	36.6331	11.5792	13.7878	-	O	O	10.1383	0.951269	0.0848949	0.197883	10.4083	0.656053	0.0748918	0.210335	-	-
LA_002136	2867.49	2351.69	1175.84	914.473	925.157	20096.4	7644.26	58.426	48.746	17.9912	19.0217	17.254	318.257	108.278	-	O	O	12.6476	3.91189	0.000766114	0.00997422	10.4628	-1.29646	0.0333907	0.14101	Up	-
LA_002137	859.357	1040.68	94.302	27.443	15.578	113.672	362.005	41.2166	51.0927	3.55371	1.36527	0.685158	4.33483	12.2081	-	O	O	8.96491	-0.174236	0.87857	0.915376	6.95382	-5.03501	0.00566892	0.0708507	-	-
LA_002138	2203.34	2055.52	1141.64	3565.51	2142.88	42181.3	7098.82	48.0797	45.6455	18.751	79.4944	42.8047	716.254	107.752	-	O	O	12.9215	4.9414	0.000844691	0.0106869	11.177	0.614925	0.241334	0.415736	Up	-
LA_002139	79.693	191.132	33.116	412.418	147.121	1316.73	137.187	0.801765	1.9517	0.246117	4.21096	1.35383	10.2105	0.955454	-	O	O	8.32875	3.92975	0.0120641	0.0707406	7.47291	1.38403	0.17649	0.343481	-	-
LA_002140	5.603	1.218	0	42.199	2.23	398.503	19.603	0.075389	0.016644	0	0.577394	0.027456	4.14443	0.182853	-	O	-	4.62616	7.70885	0.00515731	0.039385	2.88205	3.3709	0.115243	0.267177	Up	-
LA_002141	219.836	466.834	480.024	1584.12	862.845	649.465	700.115	2.73591	5.89997	4.42978	20.0353	9.82356	6.24192	6.03759	-	O	O	9.27817	2.07175	0.00944096	0.0598726	9.4633	1.61094	0.0221606	0.116771	-	-
LA_002142	330.43	204.393	129.521	772.029	378.839	238.119	126.717	4.32661	2.71821	1.25884	10.2771	4.53813	2.40908	1.15003	-	O	O	7.89274	0.967649	0.198366	0.297678	8.50799	1.35809	0.0553623	0.179938	-	-
LA_002143	1572.81	1836.96	2296.34	3689.78	2500.92	2379.11	2981.75	20.8859	24.7767	22.6415	49.8186	30.3834	24.4144	27.4466	-	O	O	11.4134	1.80261	0.00653652	0.0464743	11.2612	0.664629	0.121816	0.276294	-	-
LA_002145	1085.72	935.96	1732.86	681.81	1220.37	438.053	466.837	10.145	8.87514	11.9478	6.46304	10.4296	3.15306	3.01885	-	O	O	9.81236	-0.151689	0.76188	0.828163	10.0637	-0.482593	0.242542	0.416956	-	-
LA_002146	598.964	234.282	260.853	55	36.073	110.001	80.001	14.5487	5.79427	4.78808	1.36689	0.802223	2.08335	1.35305	-	O	O	7.78021	-0.646083	0.381804	0.490889	7.01635	-3.01519	0.00310404	0.0606897	-	-
LA_002147	26.4	57.153	8.471	0	2.927	0	0	0.892132	1.97074	0.219695	0	0.09061	0	0	-	-	O	-0.674153	-4.99152	0.0545746	0.157029	2.71205	-4.68757	0.0342017	0.142405	-	-
LA_002149	9	0	39	16	22.139	2	27.001	1.15119	0	4.37252	2.21217	2.60864	0.215782	2.5023	-	O	O	4.20671	1.36256	0.565948	0.664653	4.07011	0.260006	0.880248	0.928206	-	-
LA_002151	0	0	0	1	0	2888.92	2728.03	0	0	0	0.022542	0	49.5995	41.8639	-	O	-	-0.674153	14.7898	2.77728e-05	0.00262468	NA	NA	NA	NA	Up	-
LA_002152	5621	22.006	5353.24	2204.97	118	3210.27	13862.5	73.1026	0.290667	51.6701	29.1519	1.40395	32.2565	124.955	-	O	O	12.7141	2.68649	0.153244	0.269848	11.0332	-1.51502	0.455939	0.617715	-	-
LA_002153	19785.5	10327.2	8279.23	5412.53	10709.7	7033.51	3180.11	220.528	116.858	68.2861	61.2637	109.192	60.4775	24.5483	-	O	O	13.212	-0.0782672	0.897057	0.928599	13.2852	-0.772425	0.156235	0.319318	-	-
LA_002154	7038.38	6283.73	7468.89	4667.14	8201.02	4752.76	2635.41	82.3667	74.6637	64.7355	55.4821	87.7929	42.9264	21.3643	-	O	O	12.5461	0.346284	0.458924	0.565684	12.6862	-0.208858	0.524837	0.674247	-	-
LA_002155	1481.84	868.69	2148.54	633.305	1388.14	489.692	539.191	16.1741	9.62545	17.3472	7.01877	13.8593	4.12255	4.07552	-	O	O	10.029	-0.2098	0.693148	0.7729	10.224	-0.654523	0.192066	0.361524	-	-
LA_002156	5499.5	3036.68	5243.92	959.837	1423.45	846.308	465.213	79.1856	44.4218	56.1619	14.0608	18.7524	9.42536	4.6453	-	O	O	10.9911	-1.53289	0.0182692	0.0936611	11.1684	-2.01526	0.00104015	0.0507024	-	-
LA_002158	392.292	220.654	1000.34	195.58	228.654	52.441	45.535	28.0424	16.2295	58.3827	14.6909	15.0085	3.03795	2.3103	-	O	O	7.57569	-2.12249	0.0381807	0.132441	8.37025	-1.36509	0.0742584	0.209565	-	-
LA_002159	4556.42	3179.93	909.507	1209.15	1481.95	488.058	139.001	57.4496	40.7177	8.5055	15.4949	17.0937	4.75283	1.21451	-	O	O	10.1239	-2.008	0.0582257	0.162011	10.949	-1.19887	0.124487	0.279776	-	-
LA_002160	119.887	235.766	79.27	37.986	14.595	0	0	1.46824	2.93207	0.719646	0.472725	0.163516	0	0	-	-	O	-0.674153	-7.21122	0.00401918	0.0329012	6.01226	-2.52597	0.0277902	0.12921	Down	-
LA_002161	333.539	312.765	950.482	280.476	597.345	238.716	107.582	8.73653	8.34507	18.8719	7.52507	14.3271	4.88304	1.96366	-	O	O	8.4644	-0.348129	0.641934	0.730346	8.87455	-0.358726	0.556336	0.699734	-	-
LA_002164	0	0	0	0	0	270.081	448.716	0	0	0	0	0	7.3515	10.8611	-	O	-	-0.674153	11.8634	0.000248196	0.00480407	NA	NA	NA	NA	Up	-
LA_002165	0	0	0	0	0	201.556	531.244	0	0	0	0	0	5.20656	12.2117	-	O	-	-0.674153	11.9194	0.000414883	0.0065574	NA	NA	NA	NA	Up	-
LA_002166	149	565.33	125.313	1157.33	624.059	173.958	176.462	3.22211	12.4403	2.03906	25.5679	12.3534	2.92682	2.65417	-	O	O	8.10229	0.524022	0.577572	0.674528	9.0338	1.55526	0.103576	0.251558	-	-
LA_002167	204.072	392.182	143	945.091	652.028	1650.7	198.18	3.84609	7.51673	2.0189	18.1678	11.2467	24.1501	2.59492	-	O	O	9.13238	3.02397	0.0156219	0.0841782	8.83755	1.60017	0.0332007	0.140621	-	-
LA_002174	764.701	582.765	1087.98	274.973	322.608	237.957	232.045	9.31773	7.21061	9.82601	3.40449	3.59601	2.23865	1.95901	-	O	O	9.02317	-0.476287	0.374055	0.483169	8.9301	-1.49673	0.00597087	0.0720133	-	-
LA_002176	24.684	0	17.719	16.115	31.989	0	26.913	0.270265	0	0.143519	0.179165	0.320382	0	0.204068	-	-	-	NA	NA	NA	NA	4.1419	0.736391	0.648845	0.769678	-	-
LA_002177	43.191	3.746	33.495	41.536	20.725	18.017	0	0.49534	0.043622	0.284404	0.48384	0.217428	0.159443	0	-	-	O	4.10919	-0.360083	0.875921	0.913547	4.84367	0.268175	0.79781	0.874958	-	-
LA_002178	0	32.813	5.485	0	32.315	68.307	0	0	0.395322	0.04821	0	0.350745	0.625593	0	-	O	O	4.64109	2.42146	0.364095	0.473113	3.83855	-0.0111597	0.998756	0.999272	-	-
LA_002182	1213.79	924.665	1628.37	6693.25	4011.02	1059.57	808.057	7.8337	6.05218	7.71955	43.7508	23.672	5.25549	3.60492	-	O	O	10.325	0.865359	0.0895252	0.203863	11.3507	2.08209	0.00173537	0.0545735	-	-
LA_002183	183.56	168.375	365.443	964.832	572.767	166.394	92.157	1.20594	1.12186	1.76385	6.4203	3.44101	0.840209	0.41853	-	O	O	7.68913	0.386692	0.58766	0.68349	8.75246	1.68086	0.0133543	0.0948801	-	-
LA_002184	677.568	649.851	789.762	1021.88	956.173	511.272	257.317	4.69966	4.57171	4.02675	7.18059	6.06487	2.72644	1.23396	-	O	O	9.26302	0.369513	0.474176	0.580048	9.71025	0.429256	0.215843	0.387771	-	-
LA_002185	197.475	112.201	197.229	276.711	320.747	39.402	31.698	1.30337	0.751058	0.956406	1.84989	1.93589	0.199889	0.144626	-	-	O	6.51966	-0.946645	0.292908	0.399387	7.79678	0.771036	0.111186	0.261772	-	-
LA_002186	2.176	0	0	56.214	25.675	0	0	0.162775	0	0	4.42755	1.76419	0	0	-	-	-	NA	NA	NA	NA	2.44042	5.87609	0.00736819	0.0769301	-	-
LA_002187	163.301	109.673	165.835	151.972	119.745	158.758	139.803	2.36728	1.61527	1.78841	2.2415	1.58823	1.78024	1.40551	-	O	O	7.45782	1.33035	0.0765634	0.187526	7.14193	-0.137551	0.784902	0.866372	-	-
LA_002188	71.453	35.34	19.731	118.829	23.877	28.414	23.568	0.905368	0.454753	0.185451	1.53035	0.276772	0.278087	0.206949	-	-	O	5.30311	0.587209	0.635923	0.725315	5.82513	0.789216	0.436035	0.600658	-	-
LA_002189	243.694	179.381	308.002	115.375	127.126	75.04	176.007	5.51173	4.12946	5.25012	2.66738	2.63218	1.32156	2.76995	-	O	O	7.7332	0.411967	0.583946	0.680151	7.41489	-1.05957	0.0508836	0.172125	-	-
LA_002190	201.969	221.19	229.924	225.563	239.6	154.256	262.216	2.89831	3.22475	2.45401	3.29311	3.14586	1.71211	2.60946	-	O	O	8.01976	1.25934	0.0842831	0.196827	7.81741	0.0201626	0.956128	0.97439	-	-
LA_002191	6.849	26.922	16.481	39.653	42.428	19.778	70.821	0.119196	0.476353	0.214382	0.703357	0.675765	0.266899	0.855838	-	O	O	5.11603	2.75003	0.0781417	0.189135	4.7402	1.1683	0.231709	0.40509	-	-
LA_002194	55.137	80.298	10.366	10.924	22.711	29.28	17.136	6.96183	10.5458	1.14562	1.48991	2.64142	3.11524	1.56689	-	O	O	5.34682	0.123386	0.931872	0.953136	4.84728	-1.71284	0.171233	0.337475	-	-
LA_002195	166.854	1446.43	506.722	123.835	268.312	434.254	394.978	12.4352	110.992	30.9799	9.7142	18.3649	26.2925	20.9189	-	O	O	9.38828	0.421609	0.664952	0.749645	8.56176	-2.06044	0.0787538	0.216395	-	-
LA_002196	25.077	1362.09	138.124	44.913	41.809	441.939	103.906	1.80598	100.946	8.12847	3.39988	2.76489	25.8047	5.31242	-	O	O	8.83275	0.15483	0.921862	0.946068	7.29156	-3.7557	0.0700049	0.203171	-	-
LA_002197	703.565	1283.31	536.805	115.674	324.212	889.289	467.97	26.1939	48.789	15.425	4.43931	11.061	26.0912	12.1961	-	O	O	9.82857	0.885224	0.19182	0.291622	8.74223	-2.1216	0.0154909	0.100596	-	-
LA_002199	1130.4	1209.32	333.456	13	9	167.08	199.202	58.287	63.8791	13.5901	0.696687	0.42566	6.87002	7.2328	-	O	O	8.94786	-1.01618	0.213617	0.312439	6.66531	-6.41948	0.00029083	0.046928	-	Down
LA_002201	31.233	20.116	29.481	15.042	23.401	4.06	0	1.32738	0.874047	0.9755	0.661018	0.911695	0.136581	0	-	-	O	3.06563	-2.57259	0.289313	0.39565	4.48675	-0.566905	0.491261	0.646739	-	-
LA_002202	4363.38	2736.5	3015.72	1050.13	1616.45	320.58	66	33.359	21.2229	16.9672	8.13678	11.3017	1.8854	0.348963	-	O	O	9.86625	-2.91975	0.0065667	0.0466368	11.0326	-1.42495	0.00516529	0.0690022	Down	-
LA_002203	1.166	1.2	0	17.692	8.558	2.629	3.404	0.112802	0.12009	0	1.82366	0.761568	0.21023	0.236133	-	-	-	NA	NA	NA	NA	1.74179	3.98372	0.027385	0.128271	-	-
LA_002204	68.22	99.878	46.899	78.661	143.851	0	21.888	0.752304	1.11815	0.382642	0.88084	1.45107	0	0.16716	-	-	O	5.16092	-1.32129	0.501338	0.605447	6.48219	0.486116	0.463979	0.624437	-	-
LA_002205	22.155	12.078	10.659	31.729	44.042	0	0	0.186602	0.103211	0.066149	0.270969	0.339252	0	0	-	-	-	NA	NA	NA	NA	4.56046	1.25962	0.156998	0.320248	-	-
LA_002206	0	1.256	1.161	13.34	8.256	2.677	1.19	0	0.077083	0.055638	0.83306	0.453217	0.128547	0.050299	-	-	-	NA	NA	NA	NA	1.60315	3.66645	0.0399029	0.152875	-	-
LA_002207	0	144.218	154.286	164.378	342.452	0	54.217	0	1.65354	1.28966	1.88533	3.53771	0	0.424081	-	O	O	6.05219	-0.486622	0.846364	0.891773	7.30631	1.19577	0.46625	0.6264	-	-
LA_002208	5.965	8.988	12.5	34.832	19.156	1.567	0	0.122048	0.187106	0.192105	0.727652	0.358772	0.02493	0	-	-	-	NA	NA	NA	NA	3.99759	1.53672	0.135982	0.294185	-	-
LA_002209	30.85	8.691	11.339	42.844	30.999	0	0	0.302064	0.086367	0.081982	0.425692	0.277621	0	0	-	-	O	-0.674153	-4.01842	0.123038	0.241585	4.64321	1.11258	0.25429	0.429065	-	-
LA_002210	91.655	66.156	0	13.639	9.847	0	0	0.983645	0.720727	0	0.148609	0.096661	0	0	-	-	O	-0.674153	-5.72	0.0786182	0.189961	4.66766	-2.24133	0.261793	0.436823	-	-
LA_002211	837.474	629.09	1370.34	210.998	463.415	161.588	103.897	9.53915	7.27502	11.5547	2.44097	4.82849	1.42016	0.819688	-	O	O	8.70363	-1.5452	0.0297514	0.119195	9.10298	-1.58015	0.0130086	0.0938213	-	-
LA_002212	40.217	148.523	58.523	72.036	88.636	32.21	0	0.442228	1.65797	0.476089	0.804329	0.891542	0.2732	0	-	-	O	5.41233	-1.29007	0.510147	0.61354	6.3781	-0.189621	0.8162	0.887096	-	-
LA_002213	44.47	45.166	54.975	168.125	145.429	19.609	14.871	0.312508	0.321931	0.284031	1.197	0.934586	0.105954	0.072257	-	-	O	5.10284	-0.209687	0.881037	0.917099	6.44902	1.64833	0.0179549	0.107441	-	-
LA_002214	20.215	15.283	46.269	35.19	56.11	5.434	4.346	0.346502	0.266295	0.592479	0.614626	0.880119	0.072199	0.051721	-	-	O	3.76648	-1.16501	0.48455	0.589891	5.10724	0.68446	0.403826	0.571633	-	-
LA_002215	0	4.921	0	23.262	16.329	0	0	0	0.067113	0	0.317615	0.200596	0	0	-	-	-	NA	NA	NA	NA	2.61104	3.38251	0.100128	0.247044	-	-
LA_002216	0	0	55.466	12.134	0	0	0	0	0	0.443855	0.133298	0	0	0	-	-	O	-0.674153	-4.08413	0.234435	0.335675	3.42548	-1.43447	0.592598	0.727677	-	-
LA_002217	561.946	1331.83	1565.18	1277.81	674.356	20	44	4.2034	10.1055	8.61365	9.68619	4.61298	0.115068	0.2276	-	-	O	7.88464	-3.84211	0.00316482	0.0277989	10.0828	-0.275961	0.6527	0.772555	Down	-
LA_002223	21582.4	13432.6	8605.96	118957	69496.8	31378.6	21215.3	59.6982	37.6504	17.3848	332.56	175.741	66.5071	40.5033	-	O	O	14.5053	2.1188	0.00931203	0.0593388	15.1986	2.66544	0.00220359	0.0564783	-	-
LA_002224	152583	283291	70046.4	174047	336724	313567	50085.8	968.172	1822.95	326.418	1118.44	1953.78	1528.97	219.672	-	O	O	17.6604	1.2265	0.261382	0.365717	17.6754	0.421361	0.562023	0.704115	-	-
LA_002230	9	6	4	5.003	8	8	19.829	5.18439	3.70869	2.28568	3.26177	4.29842	4.20241	8.81638	-	O	-	3.52601	2.48611	0.202201	0.300657	NA	NA	NA	NA	-	-
LA_002233	23.931	2.92	14.109	0	1.136	0	0	1.26795	0.15854	0.592242	0	0.055208	0	0	-	-	O	-0.674153	-3.67664	0.176847	0.285769	1.37375	-4.74191	0.0358001	0.145685	-	-
LA_002235	240.225	203.725	729.07	12.145	17.299	0	2	10.7943	9.36418	25.61	0.565064	0.712675	0	0.06311	-	-	O	4.61768	-7.13894	0.00303785	0.0270143	6.21362	-4.77772	0.000711823	0.049203	Down	Down
LA_002236	39.749	20.326	79.013	15.357	0	0	0	0.936502	0.48753	1.4051	0.370054	0	0	0	-	-	O	-0.674153	-5.45739	0.026289	0.112732	4.28448	-2.4728	0.160085	0.324037	-	-
LA_002237	206.532	24.848	424.204	8	14.779	1	6.953	12.5296	1.54738	20.6481	0.506928	0.822829	0.048737	0.298096	-	-	O	5.15824	-4.30397	0.0389086	0.133659	5.58174	-4.29058	0.0119816	0.0908657	-	-
LA_002238	1005.01	106.99	778.358	0	21.286	0	4.693	83.8122	9.20458	53.9626	0	1.63124	0	0.279116	-	-	O	5.56277	-6.5681	0.00839749	0.0552599	6.24888	-6.03642	0.00979669	0.084966	-	-
LA_002239	4673.47	1885.85	8127.71	32.498	193.866	8	15.354	117.528	48.298	154.674	0.836596	4.46392	0.156978	0.268944	-	-	O	8.16146	-7.32136	0.000191156	0.00419611	9.46281	-5.5527	0.00119523	0.0513779	Down	-
LA_002241	349.482	163.851	348.152	140.114	257.012	72.198	50.395	18.0203	8.65504	14.1891	7.50888	12.1555	2.96864	1.8298	-	O	O	7.28581	-0.927431	0.229754	0.33051	7.86438	-0.607255	0.249371	0.424192	-	-
LA_002242	429.575	298.841	349.395	239.648	377.371	38.894	100.31	14.5551	10.3321	9.08687	8.35402	11.7143	1.03567	2.37591	-	O	O	7.59548	-1.00327	0.220854	0.320636	8.36129	-0.308648	0.440616	0.60437	-	-
LA_002243	162.597	160.202	138.071	96.041	167.851	17.912	52.608	3.86637	3.87832	2.479	2.33598	3.65414	0.331973	0.870853	-	O	O	6.50502	-0.770498	0.448428	0.555508	7.14129	-0.333788	0.514117	0.665354	-	-
LA_002244	512.999	374.401	776.365	174.184	425.674	18.208	26.645	13.1504	9.77521	15.0722	4.5721	9.99138	0.364331	0.475856	-	O	O	7.06595	-3.28306	0.00353161	0.0300233	8.63084	-0.987355	0.0820731	0.221558	Down	-
LA_002245	74.497	76.115	59.692	30.957	74.214	5.869	1.356	1.34911	1.40157	0.808839	0.571577	1.22998	0.082463	0.01705	-	-	O	4.21617	-3.09235	0.0758037	0.186167	5.90339	-0.553826	0.419046	0.585574	-	-
LA_002246	20.201	19.732	15.53	4.929	27.348	16.091	0	0.874015	0.872973	0.523788	0.220598	1.08471	0.551387	0	-	O	O	3.80198	-0.0718758	0.96913	0.979153	4.06762	-0.376792	0.703886	0.810349	-	-
LA_002247	73.56	23.951	743.279	0	11.286	0	0	1.33277	0.441231	10.0764	0	0.187133	0	0	-	-	O	-0.674153	-8.01597	0.0131069	0.0747384	5.19567	-5.76074	0.0298586	0.133629	-	-
LA_002248	237.253	113.159	1076.82	21	223.323	0	8	4.38331	2.12595	14.8942	0.395653	3.77606	0	0.10267	-	-	O	5.74529	-5.39417	0.0238108	0.108071	7.81778	-2.07823	0.139325	0.298231	-	-
LA_002249	70.334	260.457	120.807	156.735	101.874	48.366	46.013	1.15262	4.33835	1.47724	2.61619	1.52768	0.614056	0.523345	-	O	O	6.69353	-0.452843	0.652313	0.739071	7.1752	-0.32031	0.688907	0.799411	-	-
LA_002250	1867.46	2850.05	4052.4	2651.89	2692.51	3730.43	2888.73	31.6564	49.1115	51.3039	45.8023	41.7671	49.0132	33.9945	-	O	O	11.8582	1.45212	0.0238684	0.108208	11.4504	-0.194922	0.643203	0.765496	-	-
LA_002251	49.378	105.845	67.132	278.912	108.519	38.165	67.369	0.85552	1.86435	0.869193	4.92471	1.72061	0.512676	0.810434	-	O	O	6.27162	0.799533	0.446781	0.553921	6.95897	1.34187	0.102526	0.25008	-	-
LA_002252	361.098	592.227	447.019	646.041	316.129	332.341	853.973	12.4322	20.8082	11.8239	22.891	9.97183	8.9962	20.5577	-	O	O	9.34885	1.67201	0.0393099	0.134265	8.92916	-0.00061383	0.999018	0.999406	-	-
LA_002255	360.447	307.857	352.061	203.734	510.541	777.588	258.256	8.99389	7.82268	6.64557	5.20334	11.6639	15.1367	4.4882	-	O	O	8.93836	1.82825	0.0152873	0.0829681	8.41478	-0.0546074	0.908481	0.945502	-	-
LA_002256	24.693	58.571	10.539	23.394	51.138	18.635	2.827	0.551669	1.3318	0.177365	0.534159	1.04588	0.324103	0.043947	-	O	O	4.44498	-0.443313	0.806553	0.862104	5.10959	0.0518368	0.977685	0.987125	-	-
LA_002262	833.066	711.643	740.834	1068.12	913.646	564.435	732.026	40.7693	35.6578	28.5328	54.2507	41.0062	21.9803	25.1993	-	O	O	9.7299	1.07874	0.0548184	0.157502	9.77127	0.325406	0.352165	0.523984	-	-
LA_002265	125.355	62.156	69.479	105.072	27.8	28.873	5.391	1.89288	0.95368	0.78123	1.61485	0.384095	0.337415	0.056465	-	O	O	5.46321	-1.11399	0.393224	0.501965	6.2727	-0.334629	0.692259	0.802071	-	-
LA_002266	52.499	50.053	0	78.84	85.75	0	0	0.699572	0.677458	0	1.0682	1.04538	0	0	-	-	O	-0.674153	-5.11573	0.101595	0.218879	5.75502	1.14382	0.461309	0.622269	-	-
LA_002267	0	7.815	0	320.572	102.159	57.778	0	0	0.065755	0	2.69555	0.774867	0.368816	0	-	O	-	3.39166	4.43729	0.163091	0.27619	4.67667	6.17917	0.00849735	0.0807902	-	-
LA_002269	1297.8	1171.96	1342.73	1150.42	1027.9	1208.02	759.936	27.2372	25.0254	21.1825	24.6568	19.7467	19.7151	11.0903	-	O	O	10.3734	0.892204	0.0741824	0.184157	10.2061	-0.277637	0.399098	0.5675	-	-
LA_002270	19.552	31.325	9.928	65.661	21.97	18.715	39.565	0.215979	0.351293	0.081141	0.736549	0.221998	0.159472	0.302684	-	O	O	4.91963	1.81297	0.210823	0.309262	4.9622	1.06271	0.300345	0.475238	-	-
LA_002271	37	18	34.141	16.107	31.081	12	9	1.88759	0.940624	1.37542	0.853787	1.45437	0.487964	0.32324	-	O	O	4.38107	-0.198501	0.894421	0.926775	4.69161	-0.414726	0.610903	0.74151	-	-
LA_002272	356.077	241.262	479.819	44	166.076	28	17.051	9.50169	6.55865	9.71314	1.20297	4.05809	0.583722	0.317116	-	O	O	6.72425	-2.71208	0.00998123	0.0620861	7.54832	-1.8987	0.0212011	0.114832	-	-
LA_002273	769.84	677.543	1351.82	345.064	743.418	152.019	253.333	15.0706	13.491	19.8471	6.89293	13.3201	2.31154	3.44652	-	O	O	9.03571	-0.853271	0.190881	0.291622	9.44183	-0.874141	0.0909144	0.234245	-	-
LA_002274	317.208	612.1	1293.07	203.26	540.1	87.76	182.259	5.43227	10.6561	16.5428	3.54696	8.46417	1.16504	2.16695	-	O	O	8.58693	-1.09983	0.212515	0.311159	8.99647	-1.10992	0.146811	0.307506	-	-
LA_002275	61.03	103.855	148.216	0	0	0	12.955	0.893816	1.54537	1.61524	0	0	0	0.131594	-	-	O	5.03475	-2.58221	0.200434	0.2987	-0.884071	-8.20181	0.000491917	0.0480079	-	Down
LA_002276	403.857	708.913	1959.16	162.943	573.48	41.734	77.344	7.7559	13.8464	28.2012	3.19245	10.0799	0.622358	1.0321	-	O	O	8.21994	-2.74245	0.0192579	0.0970217	9.20884	-1.59329	0.0871424	0.228781	-	-
LA_002277	57.556	57.408	24.104	4.803	1.306	0	0	6.70468	6.94451	2.43433	0.601843	0.140056	0	0	-	-	O	-0.674153	-5.53347	0.023406	0.107295	3.63026	-3.93813	0.0139775	0.0964881	-	-
LA_002278	1870.94	2496.65	2851.73	484.321	1198.17	138.242	350.246	28.7484	38.9834	32.6433	7.57561	16.8458	1.6443	3.73368	-	O	O	9.88091	-1.95388	0.0221163	0.104483	10.4493	-1.65004	0.0088323	0.0818418	-	-
LA_002281	4441.24	7998.37	8225.35	8269.34	6122.7	4247.47	8464.84	160.679	295.427	229.282	308.21	202.973	120.994	214.286	-	O	O	12.9886	1.2057	0.086735	0.199945	12.8031	0.00280863	0.995002	0.997114	-	-
LA_002282	27.713	18.974	24.249	442.839	165.629	114.679	87.126	0.372639	0.259153	0.242163	6.05499	2.03757	1.19182	0.812141	-	O	O	5.85804	3.37843	0.00707802	0.0490637	6.43526	3.69613	0.00107482	0.0507024	Up	-
LA_002283	16.834	25.096	40.274	345.322	127.043	110.7	55.82	0.347038	0.526355	0.623729	7.26871	2.39732	1.77413	0.800085	-	O	O	5.81536	2.85206	0.0236498	0.107754	6.36193	3.11401	0.00449243	0.0668914	-	-
LA_002284	16.732	13.472	16.057	62.578	24.513	17.482	33.246	0.377988	0.309758	0.273362	1.44504	0.506941	0.307507	0.522594	-	O	O	4.58881	2.06101	0.168065	0.280939	4.72622	1.49993	0.110063	0.260192	-	-
LA_002285	132.904	110.61	73.087	271.465	99.655	69.535	38.062	3.31192	2.80695	1.37775	6.92408	2.27378	1.35179	0.660611	-	O	O	6.48345	0.266834	0.767001	0.832015	7.16999	0.802087	0.269804	0.444792	-	-
LA_002287	382.488	204.697	200.155	97.508	194.662	83.647	64.451	14.0496	7.67722	5.66978	3.69103	6.55214	2.42032	1.65689	-	O	O	7.37119	-0.538672	0.466013	0.572191	7.58632	-0.948031	0.115594	0.267681	-	-
LA_002288	35.706	9.716	24.847	3.492	15.46	0	8.77	1.80958	0.504351	0.993832	0.183834	0.718616	0	0.312869	-	-	O	3.65059	-0.939615	0.683685	0.765259	3.83059	-1.41963	0.214423	0.386079	-	-
LA_002290	2856.53	1795.34	2646.27	3650.51	3482.8	2473.94	2799.84	91.1614	58.438	64.6139	119.723	101.815	61.9462	62.411	-	O	O	11.5658	1.43617	0.0145662	0.0802317	11.52	0.507938	0.145082	0.305441	-	-
LA_002293	7.495	11.172	10.132	60.214	32.237	29.819	19.151	0.336803	0.513518	0.355904	2.80153	1.32812	1.06265	0.60432	-	O	O	4.196	2.59256	0.106689	0.224422	4.43001	2.22739	0.0335535	0.141297	-	-
LA_002295	9.894	8.652	16.252	39.518	42.577	20.983	0	0.154815	0.137579	0.189528	0.629549	0.609599	0.254214	0	-	-	-	NA	NA	NA	NA	4.43764	1.77292	0.0585544	0.185223	-	-
LA_002296	483.987	263.705	525.9	414.877	834.585	433.026	133.507	7.96202	4.40942	6.45617	6.95198	12.5636	5.51916	1.52439	-	O	O	8.64783	0.659822	0.332437	0.44078	8.97213	0.47219	0.294573	0.469624	-	-
LA_002298	135.289	208.437	0	6.431	38.591	47.363	0	2.06889	3.239	0	0.100109	0.539987	0.560629	0	-	O	O	5.93041	-1.21373	0.639484	0.728282	5.65622	-2.59985	0.234372	0.408185	-	-
LA_002299	291.082	308.286	474.021	79.626	231.726	55.658	43	3.43357	3.69238	4.1419	0.954185	2.50047	0.506747	0.35138	-	O	O	7.30405	-1.57608	0.0544208	0.156698	7.84466	-1.328	0.0462704	0.164111	-	-
LA_002300	105.436	0	38.336	0	0	0	0	1.31387	0	0.354244	0	0	0	0	-	-	O	-0.674153	-5.46963	0.0879618	0.201711	-0.884071	-7.00045	0.0381552	0.149639	-	-
LA_002301	0	33.822	0	0	0	0	0	0	0.462438	0	0	0	0	0	-	-	O	-0.674153	-3.63972	0.280295	0.386017	-0.884071	-5.16117	0.126331	0.282197	-	-
LA_002302	18.878	10.962	9.735	9.188	42.999	61.745	0	1.06627	0.63498	0.438163	0.540789	2.22827	2.79218	0	-	O	O	4.51847	2.37529	0.274486	0.379957	4.16505	0.829086	0.433002	0.597905	-	-
LA_002303	326.439	262.787	190.459	0	0	0	0	4.04035	3.30294	1.74779	0	0	0	0	-	-	O	-0.674153	-7.9999	0.000861861	0.0108379	-0.884071	-9.52618	8.33456e-05	0.0455578	Down	Down
LA_002304	1024.25	1122.47	2406.82	3.98	38.885	87.934	19	13.0297	14.5015	22.7132	0.051459	0.452539	0.864059	0.167503	-	O	O	8.35965	-3.61035	0.00441732	0.0352427	7.42527	-6.31071	0.000702363	0.0490269	Down	Down
LA_002305	2217.31	222.017	490.807	17.833	135.226	45.45	6	28.3381	2.88169	4.65376	0.23166	1.58106	0.4487	0.053143	-	O	O	7.48405	-4.00813	0.0227857	0.106055	8.01273	-3.79845	0.0229776	0.118656	-	-
LA_002306	1360.08	52.961	256.242	20.009	15	5	2	21.6606	0.857214	3.04282	0.324483	0.218593	0.061668	0.022103	-	-	O	5.65939	-6.01018	0.0104331	0.0640825	6.60476	-4.9689	0.0130993	0.0941466	-	-
LA_002307	0	0	0	0	0	687.039	856.805	0	0	0	0	0	40.9262	44.6658	-	O	-	-0.674153	12.9466	7.58022e-05	0.00300451	NA	NA	NA	NA	Up	-
LA_002308	2	3	0	2	0	7560.07	6717.12	0.026395	0.040213	0	0.026835	0	77.0966	61.446	-	O	-	7.06784	13.2707	1.31862e-05	0.00262468	NA	NA	NA	NA	Up	-
LA_002310	0	1	2	0	0	4	802.305	0	0.066073	0.103823	0	0	0.207293	36.519	-	O	-	4.66001	10.0841	0.00417664	0.033863	NA	NA	NA	NA	Up	-
LA_002311	1239.88	940.447	1804.42	1144.96	1565.13	288.197	316.381	11.0534	8.50733	11.8618	10.3524	12.7613	1.97846	1.95161	-	O	O	9.56375	-0.813815	0.146237	0.263885	10.3698	-0.0358446	0.918815	0.951497	-	-
LA_002312	1195.76	1373.9	1687.04	1140.56	1567.97	454.155	493.406	11.258	13.127	11.7215	10.8942	13.5021	3.29398	3.21499	-	O	O	9.94703	-0.285288	0.553351	0.65338	10.4286	-0.155782	0.6346	0.759275	-	-
LA_002313	2693.29	2195.42	3829.59	1856.07	2297.24	913.38	863.468	25.8964	21.4233	27.1822	18.1075	20.2029	6.76668	5.74638	-	O	O	10.903	-0.403261	0.396309	0.504903	11.2483	-0.546774	0.133352	0.291058	-	-
LA_002314	3292.61	3024.13	5418.51	3977.28	5172.87	1154.07	774.675	32.4797	30.2766	39.4727	39.8131	46.6724	8.77317	5.28964	-	O	O	11.1648	-0.739554	0.161381	0.27619	12.0311	0.159669	0.648909	0.769679	-	-
LA_002315	1554.36	1278.37	1615.54	1729.24	1972.72	935.273	668.475	13.9966	11.6809	10.7286	15.7936	16.2468	6.48576	4.16521	-	O	O	10.3388	0.388927	0.381053	0.49017	10.6885	0.252706	0.392354	0.561227	-	-
LA_002316	1390.94	858.9	1437.03	1332.32	2102.43	246.669	485.545	76.8717	48.6672	63.1558	76.6817	106.597	10.9038	18.9227	-	O	O	9.66579	-0.385791	0.51392	0.617113	10.4802	0.406846	0.248913	0.423621	-	-
LA_002317	1168.21	1174.13	1863.16	7347.2	7571.08	2830.14	3592.86	56.3111	57.9367	70.5929	367.402	334.678	108.489	121.784	-	O	O	11.3182	2.51638	0.00142458	0.0154914	11.6548	2.35616	0.000275009	0.046928	Up	Up
LA_002318	851.746	914.325	1131.75	5244.53	4992.4	2708.15	2584.04	16.1556	17.6373	16.0839	101.471	86.6662	39.8789	34.0535	-	O	O	10.9048	2.74349	0.000523022	0.00764336	11.1227	2.34521	0.000198653	0.0466757	Up	Up
LA_002319	4546.7	4493.76	2673.05	15285.5	11564.6	15130.6	5310.61	63.747	64.0046	27.8595	217.993	148.345	164.034	51.6274	-	O	O	12.8633	2.58995	0.00395569	0.0325416	12.8447	1.71584	0.00566806	0.0708507	Up	-
LA_002320	2.452	2.547	0	0	19.905	18.391	0	0.06508	0.068846	0	0	0.483682	0.381229	0	-	O	-	2.18416	3.54926	0.308746	0.416067	1.98178	2.30422	0.288842	0.463957	-	-
LA_002321	5.04	22.414	0	36.364	27.596	0	3.906	0.161258	0.731408	0	1.19562	0.808748	0	0.087282	-	-	O	2.47813	-0.92846	0.803733	0.860033	4.17375	1.63032	0.32191	0.496081	-	-
LA_002322	0	18.348	0	52.988	0	0	27.426	0	0.469294	0	1.36227	0	0	0.47978	-	O	O	3.615	2.42136	0.436248	0.543801	3.82662	2.01646	0.420726	0.587049	-	-
LA_002326	53.958	77.971	49.259	48.73	32.64	0	17.51	1.37038	2.0168	0.947094	1.26709	0.759022	0	0.309785	-	O	O	4.87176	-1.38689	0.494489	0.599063	5.66362	-0.637618	0.396215	0.564747	-	-
LA_002327	14.958	36.386	14.686	143.577	115.37	34.67	15.73	0.178915	0.441916	0.130155	1.74479	1.26236	0.320124	0.130353	-	O	O	4.82527	1.36996	0.332005	0.440357	5.7795	2.44566	0.0145529	0.0982126	-	-
LA_002328	0	13.345	0	12.918	17.335	3.646	9.196	0	0.410028	0	0.399662	0.4785	0.086092	0.193431	-	-	O	2.79967	1.70934	0.58366	0.679916	3.11359	1.50904	0.443004	0.60647	-	-
LA_002329	1731.94	1704.36	1745.5	1380.64	1903.77	1533.84	1750.44	53.3237	53.5078	41.0423	43.6556	53.6885	37.0186	37.6263	-	O	O	10.9885	1.22533	0.0260509	0.112256	10.711	-0.164885	0.587161	0.723299	-	-
LA_002331	615.606	397.423	600.769	145.023	457.229	49.411	51.819	16.6349	10.9414	12.3222	4.01591	11.3141	1.0434	0.976094	-	O	O	7.6229	-2.09529	0.0125583	0.0726168	8.60835	-0.96078	0.100695	0.247788	-	-
LA_002333	339.977	1093.74	165.003	42	98	115.007	143.349	20.7562	68.5489	8.08763	2.67883	5.49085	5.64238	6.18549	-	O	O	8.35598	-0.833311	0.41678	0.525109	7.61495	-3.14819	0.0193511	0.110869	-	-
LA_002337	499.423	202	237.621	537.884	336.43	552.006	487.47	15.1819	6.26092	5.51302	16.7888	9.36741	13.1496	10.3441	-	O	O	8.90289	2.04014	0.0094481	0.059902	8.53913	0.471719	0.406943	0.574493	-	-
LA_002340	1459.16	143.691	3358.33	4	37.004	7	7	176.829	18.0974	354.522	0.522483	4.12954	0.712635	0.613377	-	-	O	6.9724	-6.50943	0.00374875	0.0313137	7.42546	-6.43623	0.00642767	0.073511	Down	-
LA_002342	547.026	771.203	1434.5	1353.82	783.973	4151.91	1246.79	75.3417	110.67	174.683	202.335	99.5281	484.98	124.791	-	O	O	10.8382	2.78094	0.00444494	0.0354188	9.96658	0.206756	0.70471	0.810867	Up	-
LA_002345	3635.11	1372.82	2060.49	7092.9	10322.7	11421.3	7959.28	69.498	26.6933	29.5228	138.338	180.626	169.544	105.732	-	O	O	12.4577	3.33779	0.0006513	0.00889563	12.1202	1.82249	0.00420912	0.0656172	Up	-
LA_002347	411.166	441.56	443.066	226.143	292.107	194.185	123	10.2996	11.2642	8.39741	5.79858	6.69964	3.79514	2.14605	-	O	O	8.28297	-0.192608	0.735112	0.806794	8.38299	-0.827304	0.0605654	0.188814	-	-
LA_002348	1939.69	1267.4	1336	1108.54	522.901	3572.86	1211.72	223.947	151.926	133.583	137.6	55.5832	345.321	100.962	-	O	O	11.1174	1.88769	0.0107694	0.0654783	10.1427	-0.899646	0.108976	0.258735	-	-
LA_002349	282	121	362.995	594	610	4696.94	860	73.9432	33.5516	89.5007	174.06	148.377	1090.57	168.27	-	O	O	9.90858	4.67657	0.000874538	0.0109382	8.59505	1.2138	0.0401931	0.153428	Up	-
LA_002352	564.885	418.888	128.283	20.263	6	54.327	5.028	26.4012	20.0348	4.70115	0.981613	0.25714	2.01676	0.165139	-	O	O	6.92372	-2.49514	0.0811828	0.193218	6.17639	-4.83033	0.00292985	0.0601102	-	-
LA_002353	822.381	739.341	406.285	903.923	803.405	3088.79	1937.73	16.5631	15.1477	6.14248	18.583	14.8104	48.3425	27.1281	-	O	O	10.5827	3.17893	0.000735149	0.0096887	9.56417	0.30406	0.514135	0.665363	Up	-
LA_002359	34.177	15.933	14.688	10.336	22.904	5.181	3	3.0338	1.46077	1.09222	0.97323	1.86878	0.377802	0.190324	-	-	O	3.46887	-1.13073	0.548388	0.648889	4.21217	-0.484957	0.599517	0.73287	-	-
LA_002360	147.145	154.449	171.455	90.664	119.096	19.819	20.657	14.5286	15.7832	14.3737	9.54558	10.8155	1.61952	1.46312	-	O	O	6.08689	-1.66916	0.111876	0.229993	7.00097	-0.675495	0.198117	0.368328	-	-
LA_002363	89.099	61.064	44.068	77.418	45.616	3.358	0	1.5184	1.05786	0.560953	1.34431	0.711386	0.044361	0	-	-	O	3.57076	-4.13059	0.0632104	0.169112	6.00267	-0.105675	0.878929	0.927347	-	-
LA_002364	41.751	46.065	7.016	18.882	16.792	17.914	7.005	1.82278	2.05666	0.238949	0.85292	0.672079	0.619621	0.214653	-	O	O	4.56643	-0.163403	0.921673	0.945914	4.60148	-0.932084	0.414425	0.581233	-	-
LA_002365	2.466	0	1.474	20.568	5.191	2.314	0	0.137886	0	0.065622	1.19799	0.266277	0.103532	0	-	-	-	NA	NA	NA	NA	2.04389	3.39341	0.0516973	0.173685	-	-
LA_002366	350.158	335.119	771.348	287.447	315.113	119.51	115.459	9.65202	9.41253	16.1528	8.12224	7.95433	2.57551	2.21903	-	O	O	8.15011	-0.731916	0.290129	0.396436	8.56533	-0.733482	0.165001	0.330089	-	-
LA_002367	95.178	67.085	16.39	2.946	44.573	0	56.774	2.34294	1.68157	0.305049	0.07422	1.00461	0	0.973271	-	O	O	5.70434	0.342044	0.861124	0.90271	5.18144	-1.54503	0.271811	0.447042	-	-
LA_002368	77.088	111.484	176.968	31.021	131.147	74.523	9.103	1.44014	2.11797	2.47596	0.591054	2.24232	1.08061	0.118136	-	O	O	6.36021	-0.36375	0.762	0.828256	6.58889	-0.737777	0.355487	0.527123	-	-
LA_002369	31.597	31.537	35.958	56.157	39.654	0	9.909	0.488838	0.495808	0.414488	0.884449	0.561339	0	0.106358	-	-	O	4.01055	-1.30721	0.534988	0.636549	5.32921	0.495401	0.495188	0.64986	-	-
LA_002370	232.96	151.768	225.768	105.236	335.486	24.078	33.187	11.6832	7.79497	8.92845	5.48108	15.4313	0.961813	1.17132	-	O	O	6.52077	-1.49606	0.114641	0.23281	7.68192	-0.010146	0.981263	0.989391	-	-
LA_002374	860.86	481.502	831.676	914.73	1016.17	351.676	411.321	18.7958	10.6985	13.668	20.406	20.3099	5.97505	6.24695	-	O	O	9.29542	0.403418	0.441107	0.548547	9.69491	0.365642	0.315725	0.490462	-	-
LA_002375	69.284	76.007	61.373	107.819	95.194	14	21	1.24532	1.38907	0.825207	1.97571	1.56587	0.195204	0.262145	-	-	O	5.40337	-0.670227	0.570816	0.668872	6.40037	0.488415	0.401699	0.569803	-	-
LA_002379	531.152	579.671	677.087	389.423	379.919	104.333	332.993	8.60171	9.54106	8.17927	6.42279	5.62993	1.30878	3.74248	-	O	O	8.79774	-0.0822218	0.906843	0.935351	8.90769	-0.696384	0.0898807	0.232714	-	-
LA_002380	20.28	51.694	34.834	73.688	0	0	0	0.161839	0.418505	0.204679	0.59609	0	0	0	-	-	O	-0.674153	-5.16875	0.0353757	0.128209	5.27101	0.0791983	0.963162	0.978514	-	-
LA_002381	5.592	4.993	5.921	102.705	114.092	7.265	7.126	0.058	0.052571	0.04539	1.08139	1.0825	0.058098	0.051173	-	-	-	NA	NA	NA	NA	4.6074	4.23095	0.000575639	0.0480743	-	Up
LA_002382	58.987	73.015	52.068	104.583	36.456	0	0	0.764292	0.960842	0.500661	1.37752	0.432145	0	0	-	-	O	-0.674153	-5.9322	0.0129477	0.0741007	6.08732	0.181353	0.813802	0.885625	-	-
LA_002383	22.167	0	0	31.472	38.137	10.797	14.239	0.27419	0	0	0.395599	0.431532	0.103131	0.122039	-	-	-	NA	NA	NA	NA	3.96433	2.22657	0.273368	0.448526	-	-
LA_002384	17.738	51.826	38.285	224.895	119.257	0	0	0.291685	0.866212	0.469797	3.76688	1.79449	0	0	-	-	O	-0.674153	-5.18145	0.0355688	0.128573	6.34217	2.19686	0.0221826	0.116783	-	-
LA_002386	468.733	315.978	444.277	283.647	621.51	261.328	134.659	7.81817	5.35712	5.53188	4.81962	9.48608	3.37765	1.55904	-	O	O	8.3866	0.211997	0.712302	0.78868	8.7182	0.0387877	0.923108	0.954239	-	-
LA_002388	1643.55	1498.74	1575.55	1265.83	1627.03	1701.68	1278.19	18.6268	17.2448	13.2173	14.5701	16.8675	14.88	10.0334	-	O	O	10.8341	1.19301	0.0243897	0.10927	10.5529	-0.204971	0.493399	0.648567	-	-
LA_002389	47.35	36.829	37.457	254.737	197.669	15.263	70.382	0.506745	0.400103	0.296431	2.76783	1.93505	0.125967	0.521574	-	O	O	5.68874	1.46424	0.253232	0.356671	6.59237	2.43472	0.0027296	0.0589169	-	-
LA_002390	4.257	10.676	13.046	193.307	131.055	87.833	32.07	0.037358	0.095069	0.084409	1.72055	1.05196	0.593543	0.194743	-	O	-	4.80095	3.89239	0.0177875	0.0919072	5.30437	4.06931	0.00150382	0.0532731	-	-
LA_002391	26.88	5.824	0	29.556	0	36.95	88.939	0.272935	0.060022	0	0.304588	0	0.289197	0.625175	-	O	-	4.98895	3.91186	0.0720709	0.181124	3.72526	0.534745	0.807882	0.881961	-	-
LA_002392	202.962	214.217	156.153	356.417	202.85	224.296	119.69	1.52113	1.62859	0.861048	2.70703	1.39032	1.293	0.620334	-	O	O	7.75215	1.0794	0.133229	0.252786	7.88349	0.506157	0.353415	0.525134	-	-
LA_002393	69.509	99.203	45.344	148.42	97.451	54.201	5.326	0.575605	0.833469	0.276612	1.24611	0.738044	0.345456	0.030512	-	O	O	5.74843	-0.133217	0.914712	0.941108	6.5871	0.708778	0.316929	0.491579	-	-
LA_002394	844.974	528.98	684.912	1626.94	1770.35	178.044	149.358	21.5026	13.7099	13.1959	42.3894	41.2502	3.53612	2.64777	-	O	O	8.63893	-0.772842	0.175039	0.283545	10.0692	1.25032	0.00585872	0.0715144	-	-
LA_002395	228.622	209.305	356.031	349.333	375.43	136.839	79.409	6.57541	6.13556	7.79437	10.3064	9.889	3.07996	1.59319	-	O	O	7.63932	-0.0227853	0.97071	0.980255	8.26696	0.398923	0.351809	0.523691	-	-
LA_002396	1189.43	1262.4	949.128	2942.39	1981.1	1454.27	2580.24	51.4032	55.786	31.9737	131.534	78.4882	49.7737	78.2513	-	O	O	10.8543	2.14812	0.00539261	0.0406037	10.7308	1.06539	0.0312258	0.136456	Up	-
LA_002398	55.568	64.44	23.34	149.462	83.978	32.861	31.708	3.09773	3.68348	1.0355	8.67937	4.29498	1.46578	1.24669	-	O	O	5.57711	0.686791	0.554189	0.654126	6.2646	1.22462	0.141552	0.300877	-	-
LA_002399	0	4.79	0	16.782	10.474	2.059	5.118	0	0.756906	0	2.76964	1.46225	0.266166	0.565214	-	-	-	NA	NA	NA	NA	2.32625	2.89077	0.164062	0.328922	-	-
LA_002400	26.358	28.935	10.963	143.658	48.66	16.954	9.39	0.608325	0.679765	0.190823	3.38999	1.02811	0.304801	0.150826	-	O	O	4.35229	0.470576	0.769433	0.833959	5.5813	2.09119	0.0457003	0.163003	-	-
LA_002401	21.755	15.571	30.935	5.008	23	0	3	1.01309	0.742023	1.12922	0.241724	0.982107	0	0.098172	-	-	O	2.86721	-2.46809	0.326326	0.434543	4.10052	-0.83587	0.413746	0.580677	-	-
LA_002403	75.408	106.162	308.613	228.85	196.308	605.073	116.05	1.99696	2.86398	6.19797	6.20868	4.76039	12.5164	2.14183	-	O	O	8.12128	2.36308	0.0366755	0.13007	7.53371	0.358686	0.613677	0.743433	-	-
LA_002404	37.719	10.864	16.22	282.617	142.626	186.096	31.415	0.486268	0.142239	0.155161	3.70366	1.68214	1.8534	0.280685	-	O	O	5.79079	3.55546	0.0184531	0.0942897	6.09159	3.3147	0.0038663	0.0641665	-	-
LA_002405	267.873	289.685	569.041	987.729	888.543	564.684	335.117	4.39358	4.82932	6.96438	16.5012	13.3358	7.17543	3.81488	-	O	O	8.91969	1.5334	0.0290808	0.11811	9.21024	1.28247	0.0215597	0.115496	-	-
LA_002407	1489.6	1083.82	1702.02	1978.26	2030.63	4236.14	1950.33	25.8904	19.1511	22.1086	35.0415	32.2984	57.087	23.5368	-	O	O	11.2642	2.37305	0.00187569	0.0189764	10.7164	0.441949	0.183913	0.352184	Up	-
LA_002413	556.228	561.777	170.192	351.326	337.798	255.026	338.181	20.0859	20.7104	4.73466	13.0693	11.1772	7.25066	8.54469	-	O	O	8.77067	0.744384	0.334429	0.442854	8.60968	-0.416002	0.526472	0.675547	-	-
LA_002414	31.536	2.704	2.547	207.618	124.433	18.038	14.848	0.27236	0.023692	0.016211	1.8183	0.982863	0.119936	0.088719	-	-	-	NA	NA	NA	NA	5.48992	3.7823	0.0165479	0.103186	-	-
LA_002415	1500.13	1204.56	1589.01	2898.74	2777.78	1346.38	812.621	13.9901	11.3999	10.9343	27.4242	23.6935	9.67214	5.24467	-	O	O	10.5208	0.858827	0.0847316	0.19762	10.9766	0.93491	0.0158589	0.101493	-	-
LA_002416	14.335	0	0	83.38	52.255	10.179	37.715	0.32252	0	0	1.9174	1.07624	0.178309	0.59039	-	O	O	3.68375	3.77846	0.157359	0.272716	4.1543	3.86427	0.0634377	0.193302	-	-
LA_002417	33.434	51.888	40.258	153.81	126.548	143.996	42.219	0.31955	0.5033	0.284018	1.49154	1.10627	1.06036	0.279285	-	O	O	6.20052	2.3386	0.0457485	0.14384	6.28161	1.66733	0.0266489	0.12677	-	-
LA_002418	476.988	530.138	795.869	209.305	158.733	236.472	218.411	5.85096	6.60353	7.23696	2.60892	1.78122	2.23973	1.85633	-	O	O	8.78802	-0.108194	0.836672	0.884529	8.38609	-1.74503	0.00652324	0.073728	-	-
LA_002419	1017.6	1043.25	1100.05	1756.32	1542.74	712.365	608.7	13.4898	14.0469	10.8271	23.6723	18.7102	7.29752	5.59329	-	O	O	9.96465	0.603531	0.202731	0.301295	10.3738	0.587055	0.104924	0.253252	-	-
LA_002422	123.485	0	298.044	42.541	0	39.058	168.996	31.8118	0	72.1032	12.2385	0	8.9017	32.4563	-	O	O	7.18019	1.03719	0.594344	0.689308	5.79801	-2.55994	0.316423	0.491077	-	-
LA_002423	221.718	0	173.047	7.826	3.579	7	7	38.8018	0	27.4739	1.50421	0.578545	1.05738	0.899083	-	-	O	5.1444	-2.85344	0.238923	0.340777	4.7631	-4.45743	0.0770098	0.213548	-	-
LA_002424	4740.2	26	3693.88	1365.44	132.632	2390.73	14281.1	115.503	0.645081	68.0263	34.0437	2.95892	45.4252	242.309	-	O	O	12.5144	3.04151	0.111019	0.229199	10.5236	-1.78147	0.353072	0.524817	-	-
LA_002425	49.276	41.766	33.509	62.269	99.477	0	4.053	1.29777	1.12054	0.669128	1.67995	2.39903	0	0.074383	-	-	O	3.53354	-2.93269	0.190834	0.291622	5.8464	0.855957	0.205295	0.376439	-	-
LA_002426	248.843	315.685	181.016	76.248	127.591	24.169	7.993	3.86069	4.97711	2.09263	1.20431	1.81128	0.290299	0.086038	-	-	O	6.2238	-2.76171	0.0236647	0.107764	7.31363	-1.41754	0.0348278	0.143742	-	-
LA_002427	400.62	581.081	252.615	96.524	241.655	13.709	6.954	6.09732	8.98663	2.86349	1.49532	3.36525	0.161488	0.073427	-	-	O	6.28794	-4.11345	0.00312389	0.0275458	8.03559	-1.4535	0.0518226	0.173965	Down	-
LA_002428	748.36	737.372	532.156	142.046	372.687	120.042	66	9.85601	9.86354	5.20291	1.90198	4.49046	1.22163	0.602498	-	O	O	8.2165	-1.61868	0.0312297	0.121815	8.67804	-1.53201	0.0189036	0.109761	-	-
LA_002429	783.299	642.198	461.986	88.588	57.146	79.044	31	30.4915	25.5377	13.919	3.55825	2.03871	2.42821	0.845328	-	O	O	7.77542	-2.29551	0.0138571	0.0775888	7.76506	-3.15389	0.000817232	0.0501669	-	-
LA_002430	61.342	45.105	32.818	22.438	13.952	0	0	1.8766	1.40698	0.766498	0.704876	0.390947	0	0	-	-	O	-0.674153	-5.51153	0.0219084	0.103991	4.88326	-1.38882	0.119741	0.273261	-	-
LA_002431	498.004	586.165	448.149	34	130.123	9	5	22.8585	27.5281	16.1065	1.61681	5.47643	0.327892	0.161231	-	-	O	6.15424	-4.957	0.000554509	0.00796098	7.64621	-2.80815	0.00380222	0.0637832	Down	-
LA_002433	286.03	560.503	705.365	122.163	186.617	47.651	0	6.43895	12.8423	11.9651	2.81093	3.84581	0.835191	0	-	O	O	6.98773	-3.31087	0.0896496	0.203863	8.13446	-1.84821	0.0116845	0.0898812	-	-
LA_002434	42.524	32.945	24.378	18.864	21.626	58.836	7.646	2.54764	2.0257	1.17037	1.17998	1.18897	2.83007	0.323629	-	O	O	5.26459	1.16938	0.390409	0.499265	4.69939	-0.798982	0.34403	0.516651	-	-
LA_002436	0	13.546	31.611	17.851	7.928	36.856	0	0	0.621917	1.10901	0.829548	0.326228	1.31185	0	-	O	O	4.24114	1.4411	0.581761	0.67825	3.82285	-0.220393	0.887454	0.932513	-	-
LA_002439	193.627	72.807	98.419	286.071	81.978	6.209	74.742	3.89973	1.49167	1.48797	5.8811	1.51123	0.097183	1.04638	-	O	O	6.4407	-0.147659	0.909035	0.937004	7.25326	0.636624	0.426414	0.592207	-	-
LA_002440	22.486	27.009	11.258	16.146	7.717	2.809	7.434	0.556365	0.680522	0.210659	0.408857	0.17483	0.054222	0.12811	-	-	O	3.66221	-0.662848	0.715967	0.791644	4.00439	-0.815103	0.451323	0.613752	-	-
LA_002441	6.753	4.736	0	0	13.41	0	21.073	0.27718	0.198679	0	0	0.504554	0	0.606454	-	O	-	3.0154	2.86026	0.346205	0.454898	2.28541	0.557318	0.818687	0.88864	-	-
LA_002442	1925.49	1725.06	1586.97	485.138	758.817	351.325	638.17	50.4352	46.0275	31.5093	13.0161	18.2	7.18651	11.6484	-	O	O	10.1471	-0.489687	0.381566	0.490645	10.0145	-1.59103	0.0025416	0.0579902	-	-
LA_002446	0	0	0	0	0	0	270.401	0	0	0	0	0	0	20.4461	-	O	-	-0.674153	10.5553	0.025159	0.110622	NA	NA	NA	NA	-	-
LA_002447	162.139	234.46	104.889	88.449	113.046	175.378	46.958	3.84595	5.66195	1.87841	2.14594	2.45494	3.24214	0.775395	-	O	O	7.33259	0.576486	0.518477	0.621326	7.0346	-0.854817	0.193982	0.363752	-	-
LA_002448	721.993	767.769	422.959	345.036	422.041	359.635	641.865	15.9725	17.286	7.04634	7.80032	8.54703	6.19261	9.87857	-	O	O	9.43852	0.959928	0.151566	0.269302	8.95794	-0.837943	0.10061	0.247681	-	-
LA_002450	231.029	293.748	239.551	267.322	284.555	150.879	118.995	5.09926	6.59834	3.98134	6.02935	5.74945	2.59194	1.82714	-	O	O	7.79936	0.339826	0.595366	0.690165	8.0603	0.0272906	0.950973	0.971201	-	-
LA_002451	46.148	43.886	197.782	247.539	114.465	30.315	8.375	0.489926	0.472946	1.55248	2.66795	1.11155	0.248173	0.061564	-	-	O	5.62658	-1.05367	0.425466	0.533357	7.045	0.953992	0.292717	0.467822	-	-
LA_002452	26.147	33.054	21.145	0	4.334	1.173	19.105	4.4793	5.92855	3.2791	0	0.68557	0.173268	2.40031	-	O	O	4.38101	-0.0125136	0.986603	0.990807	2.8697	-3.87034	0.0338978	0.14194	-	-
LA_002453	1146.58	1440.57	2777.28	1234.17	1105.44	2793.82	2111.53	14.5473	18.5619	26.1386	15.9156	12.8308	27.3794	18.5658	-	O	O	11.2787	1.74292	0.0131273	0.0748144	10.4966	-0.652765	0.189612	0.35879	-	-
LA_002454	66.901	101.346	188.138	107.941	76.999	13.082	13.17	0.818025	1.25837	1.70522	1.34115	0.861289	0.123512	0.111579	-	-	O	5.56229	-1.87424	0.130768	0.249247	6.71986	-0.389702	0.566806	0.707684	-	-
LA_002455	33.767	67.12	22.723	4.31	43.748	10.917	13.01	6.06558	12.6357	3.71184	0.851431	7.26001	1.69561	1.71696	-	O	O	4.77345	-0.539911	0.705005	0.782806	4.94717	-1.02655	0.39784	0.566262	-	-
LA_002457	163.192	173.126	147.799	325.197	118.215	127.295	61.133	1.97034	2.12254	1.32245	3.98939	1.30569	1.18655	0.511386	-	O	O	7.19013	0.452686	0.553002	0.653105	7.6049	0.446845	0.488168	0.644209	-	-
LA_002458	382.458	307.929	187.128	118.068	88.182	38	20	9.45107	7.74861	3.49684	2.98596	1.99516	0.732439	0.344191	-	O	O	6.77207	-2.09875	0.0381126	0.132258	7.45989	-1.56144	0.0275325	0.128572	-	-
LA_002459	84.559	95.648	123.414	395.427	372.78	50.044	50.002	1.2441	1.4298	1.35127	5.92013	5.01823	0.569645	0.510247	-	O	O	6.41644	0.276686	0.758934	0.825736	7.62733	1.86499	0.00401347	0.0647522	-	-
LA_002464	236.951	80.556	131.069	73.599	214.344	850.457	160.586	5.02508	1.73826	2.09012	1.59418	4.16093	14.0277	2.36832	-	O	O	8.29828	2.98282	0.00853406	0.0559311	7.14755	-0.159376	0.812743	0.885009	-	-
LA_002465	13.087	0	0	18.185	2.431	0	34.588	0.356402	0	0	0.507549	0.060625	0	0.656647	-	O	O	3.41176	3.4973	0.263204	0.367705	2.76628	1.35102	0.551509	0.695962	-	-
LA_002466	65.44	0	204.603	110.172	133.92	488.19	105.133	1.56578	0	3.69732	2.69659	2.93364	9.10514	1.75129	-	O	O	7.5224	3.00806	0.13123	0.249917	6.6607	0.453542	0.784724	0.866268	-	-
LA_002467	438.467	162.827	129.133	81.616	76.624	117.906	0	8.15173	3.07836	1.7977	1.54746	1.30376	1.70127	0	-	O	O	7.08147	-0.884225	0.630052	0.720426	7.11291	-1.66435	0.0479709	0.16732	-	-
LA_002468	144.168	70.832	50.839	38.613	26.672	44.533	11.785	1.78899	0.892582	0.467765	0.486928	0.302784	0.426744	0.101334	-	O	O	5.85795	-0.437567	0.719789	0.794518	5.76119	-1.47243	0.0938356	0.238261	-	-
LA_002469	308.922	151.295	0	0	0	0	0	6.36866	3.17323	0	0	0	0	0	-	-	O	-0.674153	-7.2407	0.0500953	0.150191	-0.884071	-8.77075	0.029874	0.133663	-	-
LA_002470	733.481	1133.52	980.771	147.049	145.555	393.144	323.327	19.9888	31.474	20.2951	4.10721	3.63246	8.37418	6.14278	-	O	O	9.45552	-0.149199	0.771862	0.83573	8.55524	-2.78291	0.000525737	0.0480079	-	Down
LA_002471	40.1	54.761	17.397	7.451	7.508	3.084	8.592	1.05757	1.4712	0.347889	0.201296	0.181316	0.063533	0.157908	-	-	O	4.20668	-1.36839	0.435616	0.543262	4.09085	-2.43643	0.0446457	0.161075	-	-
LA_002474	340.221	194.902	409.559	147.664	270.081	366.791	587.218	5.08938	2.96244	4.56112	2.24807	3.69665	4.24587	6.09316	-	O	O	8.86382	1.95482	0.0113365	0.0678796	7.9691	-0.670246	0.190237	0.359542	-	-
LA_002475	101.898	94.666	99.902	37.229	88.735	160.625	97.468	1.45467	1.37295	1.06059	0.540674	1.15899	1.77343	0.964881	-	O	O	7.06603	1.64039	0.0540457	0.156322	6.27534	-0.776457	0.230788	0.404039	-	-
LA_002476	16.866	8.504	18.888	88.159	73.898	12.037	27.162	0.162535	0.083172	0.134373	0.862015	0.651359	0.089375	0.181174	-	-	-	NA	NA	NA	NA	5.1041	2.43819	0.0114155	0.0890613	-	-
LA_002477	88.466	32.015	38.374	207.955	144.523	219.624	105.92	1.14665	0.421449	0.36912	2.74004	1.71371	2.19925	0.951511	-	O	O	6.76073	2.88972	0.0106715	0.0650459	6.59698	1.72057	0.0342309	0.142467	-	-
LA_002478	0	32.918	225.427	8.584	7.424	24.499	0	0	0.455032	2.27895	0.118789	0.092425	0.257711	0	-	-	O	5.18022	-1.61542	0.54826	0.64879	4.69064	-3.41859	0.147888	0.308871	-	-
LA_002479	517.697	402.796	290.673	279.876	399.508	551.006	604.008	7.87296	6.22444	3.29223	4.33231	5.5591	6.4856	6.37218	-	O	O	9.18591	1.80947	0.0107064	0.0652035	8.52649	-0.347393	0.436281	0.600862	-	-
LA_002480	24	31	39.005	22	33	5	32	1.98431	2.6437	2.67825	1.92324	2.50712	0.338023	1.88628	-	O	O	4.90603	0.631295	0.67246	0.755939	4.86468	-0.284229	0.712397	0.816356	-	-
LA_002482	114.818	85.565	82.833	276.959	257.068	582.297	639.893	3.28998	2.49884	1.80635	8.14022	6.74601	13.0563	12.7898	-	O	O	8.17419	3.99638	0.000174481	0.00402056	7.3155	1.44171	0.0175446	0.10614	Up	-
LA_002483	1154.5	536.394	509.23	1296.22	1390.14	3861.44	3935.64	21.2277	10.0289	7.00884	24.3035	23.3925	55.0948	50.2656	-	O	O	10.9798	3.72132	0.000361192	0.00600272	9.94806	0.817168	0.104788	0.25304	Up	-
LA_002484	9.856	5.212	0	160.629	59.4	93.31	44.973	0.13764	0.073939	0	2.28155	0.758904	1.00751	0.435451	-	O	-	4.46484	5.01096	0.0226406	0.105709	4.59911	4.43467	0.0147225	0.098742	-	-
LA_002485	69.923	8.51	44.666	260.557	217.383	0	68.865	1.31331	0.162548	0.628376	4.99146	3.73677	0	0.898594	-	O	O	5.53207	1.24366	0.550967	0.651283	6.60748	2.55274	0.0183004	0.108348	-	-
LA_002486	186.367	74.437	207.365	140.727	66.371	240.271	158.731	4.77423	1.94216	4.02295	3.69138	1.55682	4.80448	2.83289	-	O	O	7.69072	1.65997	0.0443075	0.14169	6.99709	-0.563941	0.429464	0.594799	-	-
LA_002489	2.692	7.448	8.135	2.473	33.651	0	4.57	0.100513	0.284006	0.234484	0.095208	1.15143	0	0.119466	-	-	-	NA	NA	NA	NA	3.33884	1.35316	0.332728	0.506377	-	-
LA_002491	4.609	14.71	10.409	66.857	137.337	4.708	33.644	0.193738	0.632118	0.340401	2.90501	5.29187	0.156581	0.991934	-	O	O	4.12488	2.3038	0.208817	0.308243	4.99088	3.20534	0.00633907	0.0731746	-	-
LA_002493	14.863	23.097	6.656	6.385	10.082	0	6.501	0.543871	0.862921	0.187775	0.240759	0.338044	0	0.166486	-	-	O	3.15811	-0.818476	0.772327	0.836119	3.48217	-1.00611	0.360273	0.531593	-	-
LA_002494	3.77	0	0	23.378	30.271	0	0	0.119518	0	0	0.761559	0.879088	0	0	-	-	-	NA	NA	NA	NA	2.4962	4.40187	0.0374953	0.148576	-	-
LA_002495	8.296	5.422	2.808	6.967	8.567	0	10.457	0.445055	0.29814	0.119462	0.388908	0.421634	0	0.395349	-	O	-	2.76005	1.3491	0.659954	0.745401	NA	NA	NA	NA	-	-
LA_002496	21.563	8.058	2.289	20.843	14.866	0	0	0.78013	0.297632	0.063793	0.776836	0.492815	0	0	-	-	O	-0.674153	-3.36939	0.219547	0.319145	3.79566	0.713305	0.564121	0.705642	-	-
LA_002497	41.348	29.061	46.433	58.803	45.327	0	3.566	1.28437	0.92053	1.10199	1.87616	1.28967	0	0.077347	-	-	O	3.38276	-3.00049	0.213973	0.312843	5.49587	0.39019	0.559683	0.702477	-	-
LA_002498	0	0	4.813	9.643	23.501	0	12.352	0	0	0.165322	0.439166	0.948195	0	0.381593	-	O	-	1.93968	3.4704	0.386606	0.495511	2.28783	3.34341	0.1044	0.252488	-	-
LA_002499	33.086	17.933	4.84	11.116	24.5	0	4.225	1.0138	0.560273	0.113224	0.349772	0.687625	0	0.090384	-	-	O	2.98454	-1.71477	0.49568	0.600103	4.16652	-0.19375	0.844624	0.905495	-	-
LA_002500	281.772	126.162	207.893	90.923	285.173	52.292	90.994	10.9574	5.01184	6.2568	3.64828	10.1634	1.60471	2.47874	-	O	O	7.1909	-0.158513	0.839807	0.886763	7.56922	-0.240471	0.693639	0.802989	-	-
LA_002502	357.7	204.641	271.148	63.437	170.339	86.912	119.085	14.5275	8.49352	8.54707	2.66102	6.34096	2.78945	3.39032	-	O	O	7.66852	-0.0985925	0.881934	0.917792	7.45435	-1.36479	0.0412997	0.155261	-	-
LA_002503	632.938	336.125	594.879	160.072	263.575	39.325	0	8.06507	4.34972	5.62338	2.07321	3.07252	0.387062	0	-	O	O	6.83602	-3.56156	0.0640953	0.170538	8.34836	-1.37389	0.0149709	0.0994464	-	-
LA_002504	125.515	471.247	383.131	0	122.446	0	19.002	1.66734	6.35832	3.77894	0	1.4881	0	0.17497	-	-	O	6.15394	-3.71531	0.0736571	0.183164	7.09062	-2.67157	0.158337	0.321836	-	-
LA_002505	1195.84	1018.68	1329.38	237.886	379.946	79.66	80.002	14.8392	12.8368	12.2315	2.99989	4.31313	0.763353	0.6879	-	O	O	8.5229	-2.58678	0.00188906	0.0190876	9.22088	-2.026	0.000768389	0.0500974	Down	-
LA_002506	62	17	5	23	37.218	148.574	15	5.88157	1.66781	0.400689	2.32203	3.24671	11.632	1.01931	-	O	O	5.77021	2.7413	0.102793	0.219371	4.83559	0.024864	0.986207	0.991837	-	-
LA_002507	712.28	448.78	852.528	3229.77	1118.65	3389.89	3488.71	15.1222	9.69472	13.6106	70.0361	21.7397	55.9766	51.5088	-	O	O	10.8216	3.67744	0.000153961	0.00379807	10.2626	1.72406	0.0189694	0.109896	Up	-
LA_002508	877.679	369.917	1139.69	1202.34	753.042	1824.44	1161.72	9.69262	4.14724	9.31212	13.4832	7.60708	15.5418	8.88486	-	O	O	10.3157	2.21253	0.0055188	0.04129	9.78168	0.308896	0.567184	0.707957	Up	-
LA_002509	281.454	81.496	916.422	251.21	379.972	819.326	201.9	10.2406	3.02737	25.699	9.41727	12.6681	23.476	5.14054	-	O	O	9.04853	1.53529	0.169991	0.281473	8.46938	-0.453691	0.622904	0.75029	-	-
LA_002510	126.57	42.478	20.521	1	0	98.814	25	6.38929	2.19616	0.817324	0.052435	0	3.97425	0.888264	-	O	O	6.17615	1.19453	0.341504	0.450108	2.55434	-6.89417	0.00461298	0.0672448	-	-
LA_002512	1967.21	1850.22	2282.14	657.838	1084.67	2081.27	2901.16	40.8182	39.0587	35.5806	13.9377	20.6007	33.5752	41.8545	-	O	O	11.4102	1.61271	0.0102849	0.0634623	10.3614	-1.3197	0.00507646	0.0686789	-	-
LA_002513	4288.74	2950.49	3744.49	2589.22	4761.54	853.947	794.547	91.8136	64.2727	60.2973	56.621	93.3094	14.2209	11.8299	-	O	O	11.0179	-0.851741	0.0910683	0.205342	11.8165	-0.091335	0.786718	0.867746	-	-
LA_002514	417.454	180.886	0	81.463	0	0	168.876	8.96184	3.95144	0	1.78647	0	0	2.52145	-	O	O	7.35371	0.188643	0.940624	0.959401	6.56888	-2.22709	0.385214	0.554735	-	-
LA_002515	345.397	411.842	14.151	143.675	130.403	101.444	48.407	22.8647	28.019	0.758392	9.96459	7.92434	5.41906	2.26951	-	O	O	7.38533	-0.599523	0.65869	0.74437	7.59014	-1.02902	0.427672	0.593177	-	-
LA_002516	358.973	313.005	762.637	248.002	271.236	437.105	569.157	10.4338	9.2732	16.8811	7.3956	7.22027	9.94495	11.5414	-	O	O	9.19744	1.41308	0.0450845	0.143036	8.44554	-0.922977	0.0980058	0.244136	-	-
LA_002517	76.345	85.201	78.404	88.75	48.349	125.196	54.792	1.50066	1.70347	1.15597	1.78019	0.869844	1.91158	0.748496	-	O	O	6.64727	1.39415	0.133436	0.253063	6.23933	-0.256539	0.698201	0.806157	-	-
LA_002518	3.649	1.916	10.48	6.121	18.439	116.752	102.149	0.121593	0.065142	0.267811	0.209793	0.562933	3.05621	2.37907	-	O	-	4.82737	5.6948	0.00175243	0.0180314	2.95504	1.11898	0.391987	0.560943	Up	-
LA_002519	3.344	5.211	8.344	36.158	8.039	12.566	23.755	0.076432	0.121245	0.143811	0.845019	0.168225	0.22371	0.377883	-	O	-	3.62238	3.02914	0.102272	0.219371	3.52405	2.00147	0.115712	0.267811	-	-
LA_002522	69.419	146.066	47.441	10.26	46.965	0	0	2.42039	5.1978	1.27168	0.368242	1.5003	0	0	-	-	O	-0.674153	-6.48852	0.00928001	0.0591941	5.63297	-1.83885	0.0989387	0.245551	-	-
LA_002523	32.968	18.112	22.216	3.428	19.41	2.002	0	0.473097	0.264062	0.237118	0.050051	0.254842	0.02222	0	-	-	O	2.48526	-3.45191	0.201429	0.299794	4.0049	-1.25111	0.258244	0.433007	-	-
LA_002525	36.79	79.307	4.82	22.631	34.725	16.076	3.676	1.41351	3.11238	0.1432	0.896939	1.22269	0.487218	0.098916	-	O	O	4.58108	-0.921292	0.616752	0.708896	5.12044	-0.677908	0.594981	0.729424	-	-
LA_002527	149.026	141.68	102.713	76.813	91.392	30.442	45.203	4.97917	4.82977	2.63211	2.63972	2.79742	0.799012	1.05557	-	O	O	6.42263	-0.486335	0.591774	0.687087	6.71796	-0.732307	0.208105	0.379343	-	-
LA_002528	0	0	0	5.218	32.786	0	0	0	0	0	0.092003	0.519128	0	0	-	-	-	NA	NA	NA	NA	-0.884071	6.00693	0.0183431	0.1084	-	-
LA_002531	236.071	364.454	149.902	15.725	0	0	0	3.20349	5.02364	1.51106	0.217	0	0	0	-	-	O	-0.674153	-7.98365	0.00132922	0.0147194	5.5652	-4.96591	0.0156278	0.100761	Down	-
LA_002537	110.326	37.258	25.275	70.829	82.599	0	4.267	3.10115	1.06726	0.540214	2.04153	2.12627	0	0.083642	-	-	O	3.79217	-3.30149	0.143013	0.26283	6.0428	0.355588	0.654069	0.773633	-	-
LA_002538	0	0	0	23.501	29.801	48.538	21.856	0	0	0	0.706788	0.799954	1.1138	0.446953	-	O	-	-0.674153	8.41989	0.00994354	0.0618637	-0.884071	6.5861	0.00629535	0.0731067	-	-
LA_002539	891.854	223.922	459.727	221.064	810.932	849.4	296.818	26.5651	6.79963	10.4407	6.75859	22.1234	19.8164	6.16999	-	O	O	9.30533	1.39234	0.087081	0.200284	8.96347	-0.133189	0.85058	0.909396	-	-
LA_002540	78.754	12.943	23.596	63.783	41.005	2.607	13.992	2.16618	0.362738	0.493016	1.79836	1.03285	0.056065	0.268327	-	-	O	4.44463	-0.770604	0.658558	0.744248	5.48256	0.459849	0.637694	0.761593	-	-
LA_002541	661.643	209.363	2951.36	32	424.871	39.06	29	21.0279	6.78635	71.7501	1.04506	12.3691	0.973901	0.64373	-	O	O	7.91705	-3.87907	0.0161041	0.085844	8.97391	-2.59449	0.103812	0.251833	-	-
LA_002542	1061.72	805.607	1433.97	1474.29	1708.07	73.321	94.157	13.983	10.7763	14.02	19.7406	20.5804	0.746167	0.859534	-	O	O	8.50882	-2.38557	0.0044698	0.03557	10.3572	0.476645	0.179182	0.346573	Down	-
LA_002543	0	0	7.398	8.129	71.534	15.661	0	0	0	0.075779	0.113956	0.902132	0.166896	0	-	-	-	NA	NA	NA	NA	3.2016	3.93057	0.0676866	0.199628	-	-
LA_002544	543.758	435.063	933.03	788.527	836.416	123.907	119.453	7.56034	6.14489	9.64169	11.1512	10.6398	1.332	1.15155	-	O	O	8.37149	-1.07374	0.10968	0.227142	9.4786	0.307141	0.453223	0.61529	-	-
LA_002545	946.299	1040.33	848.275	761.454	808.521	816.646	95.98	10.367	11.5701	6.87475	8.47049	8.10229	6.90076	0.728174	-	O	O	9.57068	0.10899	0.89511	0.927267	9.75815	-0.351389	0.331652	0.505339	-	-
LA_002546	221.633	117.831	151.967	10.796	63.179	0	0	2.14932	1.1597	1.08805	0.106233	0.560395	0	0	-	-	O	-0.674153	-7.30741	0.00214852	0.0209602	6.22363	-2.29994	0.0281288	0.129837	Down	-
LA_002547	169.744	295.834	320.915	235.017	252.262	0	81.998	1.90912	3.37798	2.6713	2.68442	2.59532	0	0.638742	-	O	O	7.03646	-1.26148	0.488801	0.593747	7.98843	-0.189357	0.697365	0.805563	-	-
LA_002548	204.772	188.098	203.806	406.986	324.28	241.48	72.96	2.25427	2.10216	1.6599	4.54953	3.26548	2.05056	0.556233	-	O	O	7.69052	0.873483	0.252087	0.35541	8.08608	0.829163	0.0808703	0.219741	-	-
LA_002549	24.369	26.765	24.041	103.904	84.279	30.76	0	0.724174	0.810861	0.544654	3.16917	2.29392	0.715928	0	-	O	O	4.48849	0.424705	0.825967	0.876756	5.61739	1.84751	0.0222928	0.116959	-	-
LA_002550	103.736	31.059	28.251	329.599	157.663	64.356	23.797	0.961365	0.292093	0.193167	3.0986	1.33638	0.459404	0.15262	-	O	O	5.82781	0.952607	0.431585	0.539313	6.86109	2.1751	0.0288372	0.131284	-	-
LA_002551	10.2	6.113	59.513	66.363	28.923	0	10.931	0.180218	0.109802	0.786208	1.19515	0.467663	0	0.134111	-	-	O	3.85323	-0.709334	0.762886	0.828879	5.11087	0.97792	0.423415	0.589618	-	-
LA_002552	3790.23	2822.35	2541.44	1215.25	1953.34	3214.92	1102.26	42.5046	32.1326	21.0922	13.8401	20.0376	27.8144	8.56105	-	O	O	11.5529	0.721319	0.220092	0.319791	11.0885	-1.04507	0.0209766	0.114319	-	-
LA_002553	584.219	492.707	922.257	443.369	575.424	254.432	101.556	6.40579	5.48438	7.48083	4.93633	5.77133	2.15184	0.771137	-	O	O	8.65037	-0.655734	0.308932	0.416235	9.1696	-0.450924	0.260203	0.435146	-	-
LA_002554	1274.1	960.104	1382.36	615.224	1134.87	796.31	372.446	14.9192	11.415	11.9888	7.31816	12.1563	7.19661	3.02113	-	O	O	9.94365	0.207974	0.675104	0.758027	9.97879	-0.557299	0.145002	0.305351	-	-
LA_002560	265.592	229.9	234.258	601.925	436.999	135.118	145.58	9.71861	8.58936	6.60905	22.6963	14.6528	3.8943	3.72808	-	O	O	7.79653	0.504103	0.425593	0.533471	8.48813	1.05124	0.0352237	0.144508	-	-
LA_002561	1042.19	952.658	1221.42	787.047	1215.8	636.757	709.564	53.0981	49.7155	49.1363	41.6623	56.8146	25.8572	25.4499	-	O	O	9.99576	0.634354	0.191885	0.291622	10.0015	-0.189001	0.557351	0.700512	-	-
LA_002564	40	33.021	65.005	6.015	7	1	2	2.42666	2.05635	3.16412	0.381129	0.389722	0.048737	0.085743	-	-	O	3.33125	-3.57704	0.0783817	0.189556	4.09899	-2.87512	0.0125539	0.0928095	-	-
LA_002565	108.727	46.072	192.122	33.018	134.149	0	4	5.59132	2.42705	7.80732	1.76462	6.32763	0	0.144839	-	-	O	4.23387	-4.37133	0.0514595	0.152318	6.5511	-0.570789	0.502787	0.655902	-	-
LA_002566	10.672	18.93	15.92	0	0	0	0	0.482369	0.875263	0.56275	0	0	0	0	-	-	O	-0.674153	-3.92057	0.130544	0.248885	-0.884071	-5.44422	0.0082325	0.0801223	-	-
LA_002567	45.332	141.071	281.209	30.355	22.1	0	4	1.8788	5.97615	9.05832	1.30004	0.839585	0	0.116252	-	-	O	4.47149	-4.84657	0.0374121	0.1313	6.00721	-2.60303	0.0270968	0.127522	-	-
LA_002568	257.052	198.927	319.763	27.297	82.376	13	17	10.5852	8.37243	10.2295	1.16138	3.10932	0.423247	0.490843	-	O	O	6.22611	-2.77947	0.0146831	0.0807127	6.85327	-2.36004	0.00645979	0.0736322	-	-
LA_002569	19.038	4.509	14.4	14.731	36.624	0	0	0.818147	0.198123	0.482206	0.654771	1.44286	0	0	-	-	O	-0.674153	-3.57888	0.182198	0.285905	4.11788	0.944358	0.347742	0.520002	-	-
LA_002572	0	0	0	0	0	0	25.994	0	0	0	0	0	0	1.87586	-	O	-	-0.674153	7.17641	0.0831342	0.195094	NA	NA	NA	NA	-	-
LA_002573	0	0	0	0	0	3	26.006	0	0	0	0	0	0.215065	1.6227	-	O	-	-0.674153	7.30712	0.0466245	0.145051	NA	NA	NA	NA	-	-
LA_002574	2.311	2.515	1.278	18.067	42.993	0	17.065	0.067477	0.074856	0.028422	0.541281	1.1497	0	0.347645	-	O	-	2.40549	3.47137	0.265653	0.370286	2.96535	3.7543	0.0117115	0.0899536	-	-
LA_002575	10.227	17.816	30.202	60.767	123.742	1.445	9.895	0.423414	0.753923	0.971764	2.59961	4.69595	0.047293	0.287259	-	-	O	3.70482	-0.374342	0.838415	0.885785	5.37751	2.14073	0.0254405	0.124276	-	-
LA_002576	16.168	0	1	28.709	0	12.057	0	0.878411	0	0.043138	1.62356	0	0.523559	0	-	O	O	2.70173	1.29586	0.698438	0.77735	3.21561	1.47015	0.51936	0.669794	-	-
LA_002577	494.07	268.083	554.167	84.457	178.725	69.557	81.62	11.7849	6.51026	9.98191	2.06067	3.90295	1.29319	1.35535	-	O	O	7.76321	-1.20258	0.106262	0.223769	7.87014	-1.8248	0.00891825	0.0820936	-	-
LA_002578	48.548	32.855	9.708	58.563	54.304	0	22.488	1.58622	1.09507	0.242987	1.96721	1.62539	0	0.513375	-	O	O	4.54854	-0.0184903	0.973623	0.982211	5.38627	0.815734	0.377525	0.547834	-	-
LA_002580	0	0	0	28.738	0	0	0	0	0	0	0.667583	0	0	0	-	-	-	NA	NA	NA	NA	-0.884071	5.84898	0.065363	0.19616	-	-
LA_002581	0	0	0	15.466	0	0	0	0	0	0	0.436368	0	0	0	-	-	-	NA	NA	NA	NA	-0.884071	4.95512	0.0874215	0.228984	-	-
LA_002585	195.55	88.202	166.6	762.03	916.944	856.784	457.871	3.49849	1.60441	2.22934	13.898	15.0128	11.8897	5.68884	-	O	O	8.521	3.41043	0.000621136	0.00861056	8.4525	2.43557	0.000780451	0.0500974	Up	-
LA_002586	265.133	108.86	190.633	560.958	735.98	586.652	562.909	6.09708	2.54822	3.30594	13.1891	15.4943	10.508	9.00873	-	O	O	8.60794	2.93251	0.00127589	0.0142963	8.42638	1.73045	0.00604915	0.0723649	Up	-
LA_002587	1570.06	1270.48	1174.54	983.808	1235.96	742.309	616.13	31.738	26.1259	17.8249	20.3006	22.8683	11.6613	8.65783	-	O	O	10.1549	0.299343	0.511515	0.614797	10.2468	-0.353641	0.294728	0.469743	-	-
LA_002588	115.002	89.406	157.693	141.828	363.661	36.705	28.307	3.12075	2.47192	3.2487	3.94434	9.03696	0.778454	0.535499	-	O	O	6.21397	-0.599641	0.526078	0.628408	7.40914	0.956275	0.110734	0.261129	-	-
LA_002589	106.406	261.035	69.371	485.927	689.496	205.021	64.283	1.87486	4.67615	0.913842	8.72696	11.1179	2.80145	0.786516	-	O	O	7.3922	1.02711	0.306819	0.414066	8.21972	1.84875	0.0321998	0.138507	-	-
LA_002590	18.683	16	22	15.859	47.991	16	5	1.01934	0.894896	0.953426	0.900792	2.40209	0.697837	0.192326	-	O	O	4.03662	0.376335	0.821695	0.873495	4.57928	0.626733	0.469816	0.629238	-	-
LA_002593	2	0	0	7	1	5288.58	4195.45	0.043792	0	0	0.156608	0.020044	90.1144	63.9018	-	O	-	6.02894	14.1518	1.26231e-05	0.00262468	NA	NA	NA	NA	Up	-
LA_002594	0	0	0	0	0	0	123.983	0	0	0	0	0	0	7.10385	-	O	-	-0.674153	9.4303	0.0319449	0.122902	NA	NA	NA	NA	-	-
LA_002597	1	0	0	0	0	1096.44	1452.99	0.012879	0	0	0	0	10.9088	12.9692	-	O	-	4.59971	13.2933	9.91628e-06	0.00262468	NA	NA	NA	NA	Up	-
LA_002598	631.88	640.576	374.997	494.119	484.344	157.808	157.551	7.26409	7.47672	3.19183	5.76966	5.09339	1.39992	1.25456	-	O	O	8.47544	-0.528762	0.399485	0.508122	9.03215	-0.252202	0.571214	0.710968	-	-
LA_002599	3734.2	2801.66	3952.38	1252.09	2418.97	1551.82	1304.03	170.992	131.258	141.684	59.3954	101.563	56.3966	41.9477	-	O	O	11.3768	0.00116458	0.997673	0.998353	11.2799	-1.0283	0.0210736	0.1145	-	-
LA_002600	477.422	233.148	467.835	208.721	210.319	56.264	40.844	9.76905	4.8534	7.18971	4.36026	3.93914	0.894883	0.581026	-	O	O	7.34615	-1.71494	0.041367	0.137526	8.15137	-0.941473	0.0711374	0.204976	-	-
LA_002601	263.877	199.115	466.166	193.415	358.505	86.949	93.653	4.38228	3.36118	5.77869	3.2721	5.44818	1.11889	1.07958	-	O	O	7.638	-0.451277	0.52797	0.630225	8.15759	-0.245366	0.626037	0.752452	-	-
LA_002602	2222.41	1971.79	1449.71	980.378	1510.83	894.12	1102.95	60.3086	54.5164	29.8661	27.2651	37.5441	18.9628	20.8649	-	O	O	10.6973	0.383435	0.447507	0.554627	10.573	-0.702201	0.093507	0.237769	-	-
LA_002606	738.32	711.697	1254.31	1426.98	1754.62	400.735	351.15	7.55251	7.38946	9.48089	14.8158	16.4172	3.16	2.4868	-	O	O	9.43681	0.0366244	0.941845	0.960247	10.213	0.755843	0.0662038	0.197449	-	-
LA_002607	8.529	39.785	0	47.859	34.813	0	0	0.080069	0.379013	0	0.455782	0.2989	0	0	-	-	O	-0.674153	-4.11253	0.179292	0.285905	4.76884	1.18646	0.482002	0.639147	-	-
LA_002608	30.03	91.502	95.209	164.781	52.016	54.943	24.529	0.538999	1.6699	1.27832	3.01522	0.854423	0.764973	0.305767	-	O	O	5.99272	0.347039	0.750039	0.818882	6.51869	0.56929	0.521893	0.67186	-	-
LA_002609	10.909	67.252	9.649	13.898	12.849	213.36	64.531	0.133986	0.838779	0.087853	0.173455	0.144365	2.02344	0.549173	-	O	O	6.27757	3.34297	0.0336824	0.125747	4.36928	-1.30422	0.330555	0.504342	-	-
LA_002610	186.496	240.091	259.415	372.794	312.614	735.945	254.284	3.30726	4.32884	3.44005	6.73883	5.07339	10.122	3.13148	-	O	O	8.6267	2.32619	0.00660992	0.0468461	8.14196	0.523323	0.252582	0.427344	Up	-
LA_002611	242.805	322.015	221.145	427.617	371.34	688.466	315.413	3.0857	4.15607	2.08484	5.52361	4.31728	6.75821	2.77789	-	O	O	8.75182	2.15016	0.00738062	0.0504722	8.3582	0.52821	0.265236	0.440183	-	-
LA_002612	1019.93	1221.2	841.084	130.957	326.107	139.359	41.485	13.1136	15.9465	8.02403	1.71155	3.83582	1.38417	0.369666	-	O	O	8.48661	-2.31639	0.0129344	0.0740381	8.90312	-2.31868	0.00280574	0.0595201	-	-
LA_002613	100.991	73.534	52.99	16.756	38.554	11.682	0	1.22784	0.90783	0.477498	0.206997	0.428796	0.109659	0	-	-	O	4.58527	-2.56239	0.212281	0.310903	5.49382	-1.58379	0.0658554	0.196885	-	-
LA_002614	278.759	87.175	175.979	121.741	58.188	143.212	87.309	3.49296	1.10931	1.63532	1.55035	0.667014	1.38591	0.758108	-	O	O	7.3988	0.64951	0.415978	0.524395	7.0028	-0.982757	0.200391	0.370822	-	-
LA_002615	33.793	0	18.618	49.751	31.034	78.672	15.353	0.342938	0	0.139592	0.512425	0.288066	0.615414	0.107861	-	O	O	5.01189	2.70506	0.192219	0.291622	4.71028	1.2578	0.42691	0.592602	-	-
LA_002616	6.86	3.242	4.039	27.295	16.43	25.026	9.207	0.08644	0.04149	0.037742	0.349552	0.189394	0.24355	0.080394	-	-	-	NA	NA	NA	NA	3.35427	2.20328	0.0682103	0.200364	-	-
LA_002617	37.011	56.022	13.207	47.77	30.756	14.842	0	0.46225	0.710561	0.122319	0.606348	0.351416	0.143164	0	-	-	O	4.23565	-1.17235	0.591598	0.686899	5.26804	0.0562208	0.941343	0.965597	-	-
LA_002618	51.499	0	19.539	77	92.93	101.352	14.045	0.912424	0	0.258861	1.3906	1.50676	1.39266	0.172806	-	O	O	5.37313	2.54763	0.219382	0.31895	5.44406	1.84288	0.24207	0.416446	-	-
LA_002619	0	104.704	98.998	0	144.336	83.677	27.216	0	1.97759	1.37681	0	2.45349	1.20619	0.351149	-	O	O	6.19012	0.875234	0.650571	0.737693	6.07881	-0.173375	0.938483	0.964163	-	-
LA_002620	20.688	9.742	16.698	148.497	84.521	42.246	6.326	0.54975	0.263727	0.336562	4.04286	2.05669	0.876982	0.117169	-	O	O	4.48187	1.83868	0.263562	0.368033	5.42751	2.89192	0.00505035	0.0685327	-	-
LA_002621	229.906	252.446	440.523	252.143	321.676	289.849	346.667	6.86936	7.68978	10.0372	7.73313	8.80312	6.78367	7.2289	-	O	O	8.55361	1.36725	0.048722	0.148148	8.20169	-0.169029	0.708457	0.813669	-	-
LA_002622	1650.78	1265.25	1496.81	2417.09	4857.82	10001	1531.87	33.653	26.2401	22.9148	50.3043	90.6455	158.466	21.7099	-	O	O	11.7132	3.16043	0.00423669	0.0342075	11.1505	1.19877	0.00967861	0.0846458	Up	-
LA_002624	34.619	0	28.424	286.408	202.433	210.373	77.397	0.980279	0	0.612202	8.31707	5.24952	4.66009	1.52853	-	O	O	5.96749	4.0863	0.0423144	0.139002	6.13639	3.58311	0.0342922	0.14254	-	-
LA_002625	92.914	138.741	13.036	257.08	255.865	31.914	15.107	1.65075	2.50615	0.173191	4.65581	4.16009	0.439755	0.186391	-	O	O	5.72465	-0.623522	0.655164	0.741404	7.21414	1.51821	0.152005	0.314113	-	-
LA_002626	18.786	35.449	11.203	88.193	93.265	33.523	40.532	0.363499	0.697638	0.16252	1.74111	1.6517	0.503742	0.544986	-	O	O	5.13007	2.00882	0.144241	0.263723	5.50631	1.9268	0.0434006	0.158975	-	-
LA_002628	0	33.767	3.494	99.289	51.357	28.155	0	0	0.916039	0.070572	2.70885	1.2523	0.585703	0	-	O	O	3.98817	1.17003	0.669429	0.753339	5.03365	2.43326	0.183107	0.351274	-	-
LA_002629	1	0	1	19.589	16.22	0.695	2.002	0.183647	0	0.16737	3.96093	2.75249	0.110473	0.270419	-	-	-	NA	NA	NA	NA	1.75549	4.78092	0.0130784	0.0940946	-	-
LA_002642	387.206	203.273	295.852	118.405	224.034	79.227	44.516	5.70127	3.04098	3.24184	1.77406	3.01818	0.902534	0.454611	-	O	O	7.31122	-0.981708	0.203614	0.302278	7.783	-0.876174	0.103826	0.251833	-	-
LA_002643	11.516	13.581	59.476	34.458	36.577	0	33.035	0.201073	0.241074	0.776178	0.613163	0.584421	0	0.400494	-	O	O	4.74131	0.705642	0.744569	0.814383	4.95956	0.313686	0.757772	0.84796	-	-
LA_002644	1589.55	716.117	2466.13	1407.66	1677.93	245.341	239.421	27.4786	12.5852	31.8564	24.7985	26.5444	3.28817	2.87364	-	O	O	9.51817	-1.37695	0.0592164	0.163344	10.5864	-0.0750056	0.878068	0.926697	-	-
LA_002645	2446.95	1420.01	2445.31	884.746	1283.53	466.892	299.569	28.2995	16.6741	20.9411	10.3935	13.579	4.16697	2.39986	-	O	O	10.0464	-1.17189	0.0433036	0.140275	10.5382	-1.02471	0.019983	0.112273	-	-
LA_002646	1967.07	1799.95	4307.13	1748.6	1744.7	293.324	459.558	19.6409	18.241	31.7657	17.7187	15.934	2.25728	3.17642	-	O	O	10.2415	-1.48658	0.0461509	0.144402	11.0708	-0.660045	0.177575	0.344627	-	-
LA_002648	3183.13	1899.56	3919.7	1503.36	1605.01	259.999	337.351	36.5823	22.1648	33.3528	17.5489	16.8733	2.30576	2.68548	-	O	O	10.1457	-1.98868	0.00787357	0.0528136	11.0626	-0.990286	0.0288181	0.131265	-	-
LA_002652	995.443	897.742	329.489	269.195	328.197	171.932	45.279	9.73699	8.91224	2.37979	2.67193	2.93629	1.29596	0.306566	-	O	O	8.38163	-1.59056	0.0987679	0.214533	8.88741	-1.41781	0.0477688	0.166936	-	-
LA_002654	295.435	636.695	82.447	461.247	228.762	77.39	12.733	7.63438	16.7583	1.61405	12.2062	5.41288	1.56131	0.229257	-	O	O	7.19969	-1.80653	0.181162	0.285905	8.48436	-0.0720387	0.939786	0.964855	-	-
LA_002655	3136.26	2115.97	644.408	0	578.141	0	0	40.378	27.6675	6.15612	0	6.80948	0	0	-	-	O	-0.674153	-10.9265	0.00032593	0.00561665	9.49406	-2.9999	0.160892	0.324959	Down	-
LA_002656	280.063	194.764	158.993	8.772	36.224	112.424	9.871	10.7068	7.60513	4.69905	0.345877	1.26911	3.38982	0.264268	-	O	O	7.02897	-0.622329	0.574415	0.671827	6.06542	-3.38784	0.00357182	0.0625379	-	-
LA_002657	216.324	329.038	45.892	443.81	309.446	49.778	13.403	2.3087	3.56469	0.362162	4.80872	3.02086	0.409678	0.099048	-	O	O	6.5561	-1.50032	0.247692	0.350467	8.13866	0.827983	0.355839	0.527442	-	-
LA_002658	603.875	1101.21	146.69	121.013	315.8	42.595	0	9.49147	17.5898	1.71854	1.93658	4.54182	0.518392	0	-	O	O	7.06666	-3.79237	0.0805586	0.19201	8.52814	-1.70518	0.110503	0.260782	-	-
LA_002659	5062.05	6743.32	2218.26	1792.05	2303.98	1634.71	655.215	125.818	170.68	41.7032	45.5887	52.4324	31.6957	11.3423	-	O	O	11.4311	-0.84581	0.260951	0.36528	11.6122	-1.32002	0.0557099	0.180517	-	-
LA_002660	6008.42	7542.56	1034.53	1483.58	2978.85	720.236	158.647	103.079	131.544	13.2594	25.9356	46.7665	9.57866	1.88961	-	O	O	10.7577	-2.32676	0.0671544	0.17456	11.6925	-1.29521	0.176168	0.343175	-	-
LA_002661	753.451	531.703	1517.73	223.048	757.448	638.262	155.95	15.0722	10.8195	22.7857	4.55407	13.8686	9.92071	2.1684	-	O	O	9.4512	0.00369833	0.996033	0.997119	9.34639	-1.03865	0.134176	0.291877	-	-
LA_002664	638.977	508.645	1001.39	163.676	412.572	419.63	74.766	12.0604	9.76335	14.1592	3.15109	7.12688	6.14845	0.980419	-	O	O	8.91752	-0.324606	0.678456	0.760977	8.78702	-1.41938	0.0236893	0.120607	-	-
LA_002667	24.47	35.383	24.261	55.492	37.78	3.992	2.887	0.560698	0.825274	0.419168	1.29999	0.792512	0.071236	0.046032	-	-	O	3.56225	-1.78632	0.348791	0.45762	5.20658	0.668136	0.382117	0.552048	-	-
LA_002668	32.592	24.058	41.904	64.342	26.47	7.871	4.082	0.679555	0.510373	0.656619	1.36995	0.505188	0.1276	0.059175	-	-	O	4.0394	-1.19277	0.463386	0.569874	5.29349	0.480579	0.569456	0.709688	-	-
LA_002669	16.675	20.366	16.657	6.434	10.219	0	0	1.53666	1.93981	1.29207	0.630101	0.865779	0	0	-	-	O	-0.674153	-4.14999	0.102061	0.219371	3.60458	-1.21935	0.215093	0.386879	-	-
LA_002670	0	0	5.451	0	20.787	10.841	0	0	0	0.320146	0	1.37211	0.631759	0	-	O	-	1.79018	2.81222	0.454485	0.561448	1.99607	2.40074	0.299579	0.474556	-	-
LA_002671	23.539	23.108	20.537	9.453	4.876	0	0	0.910752	0.9133	0.614768	0.377356	0.172916	0	0	-	-	O	-0.674153	-4.46411	0.0705864	0.179426	3.69261	-1.67262	0.114126	0.26567	-	-
LA_002672	124.14	72.787	106.546	121.313	105.159	35.02	51.366	6.76356	4.06519	4.61028	6.8805	5.25609	1.52511	1.97293	-	O	O	6.31425	0.111838	0.91361	0.940268	6.74029	0.126706	0.823295	0.89147	-	-
LA_002673	0	3.169	0	24.382	51.615	0	3.209	0	0.184103	0	1.43951	2.68262	0	0.128254	-	-	-	NA	NA	NA	NA	2.72526	4.8808	0.0190465	0.110101	-	-
LA_002674	39.36	52.151	32.723	112.427	99.863	31.082	39.568	1.53529	2.0781	0.98804	4.52516	3.56994	0.956835	1.08118	-	O	O	5.5442	1.05203	0.360217	0.469178	6.07215	1.27294	0.0765405	0.212935	-	-
LA_002675	21.185	33.946	17.306	17.924	41.798	0	12.048	0.75509	1.23506	0.474837	0.657939	1.36505	0	0.300399	-	O	O	3.94586	-0.613862	0.77698	0.8395	4.7409	0.141804	0.853485	0.911203	-	-
LA_002676	90.487	39.867	52.677	23.434	6.835	0	4.321	6.19245	2.80532	2.92904	1.68229	0.429431	0	0.209645	-	-	O	3.84175	-3.36435	0.118086	0.236737	4.95528	-1.97705	0.065818	0.196849	-	-
LA_002677	1094.94	56.563	705.49	9	84.969	0	3	25.671	1.35003	12.4824	0.215792	1.8238	0	0.048958	-	-	O	5.22378	-7.18122	0.00786337	0.0527637	7.31939	-3.83235	0.0329102	0.139975	-	-
LA_002683	16	4	25	12	17	0	0	0.556848	0.142081	0.668857	0.429906	0.542081	0	0	-	-	O	-0.674153	-3.81396	0.154049	0.269848	3.84084	-0.0752203	0.941693	0.965807	-	-
LA_002684	28	1	77.403	9	2	4	15.057	1.29448	0.047305	2.8035	0.431151	0.084782	0.146822	0.489111	-	O	O	4.46099	-0.433637	0.82604	0.876775	3.80604	-2.57537	0.175621	0.342491	-	-
LA_002685	938.237	1174.41	1739.17	631.054	569.612	214.706	567.356	28.3198	36.1414	40.0511	19.5552	15.7477	5.07759	11.9531	-	O	O	9.76262	-0.354699	0.600129	0.694252	9.78168	-1.14897	0.0247631	0.122912	-	-
LA_002686	30.175	10.838	9.917	41.112	35.115	13.705	42.703	0.856973	0.313689	0.214249	1.19746	0.913303	0.304513	0.845868	-	O	O	4.73957	2.12222	0.169483	0.281473	4.66679	1.13389	0.233675	0.40739	-	-
LA_002687	30.331	10.415	62.259	13.161	3.477	4.132	33.119	1.4787	0.519826	2.38802	0.665849	0.155461	0.160289	1.13566	-	O	O	4.94809	0.579716	0.718962	0.793825	4.0914	-1.96685	0.141204	0.300426	-	-
LA_002688	1649.61	1363.8	1589.65	239.842	516.666	179.711	119.88	39.8672	33.5588	29.0262	5.93029	11.4321	3.38614	2.01723	-	O	O	9.15215	-2.08832	0.00399618	0.0327874	9.54705	-2.13435	0.00119534	0.0513779	Down	-
LA_002689	246.531	453.387	113.685	3.752	14.194	0	0	2.90716	5.4286	0.993045	0.044944	0.153113	0	0	-	-	O	-0.674153	-8.11919	0.00189503	0.019123	5.61665	-5.13395	0.00194706	0.0556886	Down	-
LA_002690	54.578	33.565	16.311	6.076	0	0	0	1.17825	0.737355	0.264944	0.133992	0	0	0	-	-	O	-0.674153	-5.09705	0.0388116	0.133389	3.4374	-3.45405	0.0647567	0.195245	-	-
LA_002691	80.864	250.72	80.695	7.152	2.168	0	0	1.84961	5.83732	1.39164	0.167246	0.04539	0	0	-	-	O	-0.674153	-7.15042	0.00523326	0.0397688	4.73943	-4.94795	0.0041996	0.0656022	Down	-
LA_002692	178.163	279.444	46.868	0	0	0	0	2.47	3.93549	0.48289	0	0	0	0	-	-	O	-0.674153	-7.42947	0.00501666	0.0385987	-0.884071	-8.95507	0.00142834	0.0529989	Down	-
LA_002693	5.175	71.835	11.629	6.498	0	0	0	0.114619	1.6192	0.193972	0.147082	0	0	0	-	-	O	-0.674153	-4.98315	0.0696276	0.1776	3.42591	-3.23732	0.130829	0.287885	-	-
LA_002694	52.915	71.733	62.003	18.228	0	0	3.603	0.705359	0.971224	0.613724	0.247053	0	0	0.033294	-	-	O	3.74637	-3.69792	0.107856	0.225875	4.6538	-2.71692	0.115684	0.26778	-	-
LA_002695	34	56.44	31.605	17	4	17.637	17.308	2.79314	4.78198	2.15456	1.47621	0.301943	1.18423	1.01351	-	O	O	5.01976	0.0324316	0.979089	0.985646	4.43472	-1.97164	0.0997147	0.246488	-	-
LA_002696	283.007	260.024	426.364	389.932	590.268	188.991	189.808	4.75546	4.44136	5.34936	6.67529	9.07629	2.46111	2.21399	-	O	O	8.208	0.535847	0.374219	0.483334	8.61722	0.520555	0.211538	0.383166	-	-
LA_002698	3234.83	1251.51	3008.74	1435.28	2358.86	3296.35	2189.68	86.8016	34.2131	61.262	39.4634	57.9616	69.1119	40.955	-	O	O	11.5834	1.43803	0.0270727	0.114338	11.0538	-0.458831	0.321415	0.495615	-	-
LA_002699	0	0	0	0	0	0	31.752	0	0	0	0	0	0	0.414725	-	O	-	-0.674153	7.46508	0.0691373	0.176844	NA	NA	NA	NA	-	-
LA_002700	38.396	44.715	16.24	44.201	16.966	82.041	13.381	1.00434	1.19144	0.321998	1.18425	0.406372	1.67585	0.243896	-	O	O	5.54173	1.67359	0.2244	0.324663	5.04552	-0.155948	0.868083	0.920453	-	-
LA_002701	151.263	49.624	87.161	60.026	105.803	127.621	8.06	3.77677	1.26179	1.64638	1.53408	2.41876	2.48596	0.140162	-	O	O	6.51331	0.695209	0.58346	0.679741	6.44479	-0.282452	0.673367	0.788152	-	-
LA_002702	45.549	22.744	29.752	96.353	66.443	165.634	0	0.82139	0.417022	0.401387	1.77146	1.09653	2.31712	0	-	O	O	5.8783	2.50282	0.224834	0.325122	5.69483	1.297	0.0959297	0.241479	-	-
LA_002704	128.818	126.209	208.145	196.705	257.502	25.294	67.838	1.98413	1.97542	2.38847	3.08426	3.6291	0.301585	0.724915	-	O	O	6.69584	-0.359373	0.703528	0.78154	7.53513	0.485894	0.311344	0.486295	-	-
LA_002705	12.849	0	0	57.343	19.392	19.079	7.025	0.239231	0	0	1.08883	0.330426	0.275695	0.090858	-	-	-	NA	NA	NA	NA	3.68286	3.23716	0.126889	0.282923	-	-
LA_002706	71.029	31.222	52.689	102.201	103.411	20.982	0	0.867676	0.387297	0.477094	1.2686	1.15562	0.197897	0	-	-	O	4.71367	-1.12946	0.567931	0.666457	6.17544	0.955462	0.154079	0.3167	-	-
LA_002707	139.971	181.081	367.589	224.919	278.606	36.037	24.721	1.73076	2.27378	3.36996	2.82626	3.15153	0.344091	0.211804	-	O	O	6.62604	-1.63584	0.102085	0.219371	7.8951	0.0713002	0.893942	0.936546	-	-
LA_002708	0	36.847	0	0	0	0	67.279	0	0.41465	0	0	0	0	0.516494	-	O	O	4.76527	2.71004	0.373218	0.482285	-0.884071	-5.28476	0.123762	0.278775	-	-
LA_002711	5.484	3.73	8.902	59.026	92.855	25.737	17.007	0.102806	0.071101	0.124982	1.12852	1.59304	0.37448	0.221479	-	O	-	3.73953	3.11717	0.0847769	0.197695	4.39126	3.5868	0.00287763	0.059935	-	-
LA_002713	56.289	45.13	62.55	189.226	146.459	63.986	24.296	0.866313	0.705801	0.717177	2.9646	2.06246	0.762301	0.259421	-	O	O	5.84347	0.928683	0.392328	0.501122	6.58809	1.58262	0.0210028	0.114358	-	-
LA_002714	2171.93	1476.76	3555.87	1630.96	2952.71	614.895	928.676	101.387	70.5449	130.141	78.912	126.389	22.7978	30.4652	-	O	O	10.6738	-0.284674	0.616274	0.708526	11.1618	-0.142592	0.738396	0.83463	-	-
LA_002719	5.169	3.376	0	23.556	29.244	16.508	0	0.162124	0.108	0	0.75908	0.840222	0.406075	0	-	O	-	2.47836	2.64919	0.398412	0.50702	3.12631	3.10166	0.0548547	0.179107	-	-
LA_002720	161.742	62.454	181.568	38.882	12.479	14.578	3	10.5977	4.20488	9.62078	2.66812	0.750528	0.770377	0.139176	-	O	O	5.30017	-2.70547	0.0699501	0.178239	5.89806	-2.34633	0.0309724	0.135966	-	-
LA_002726	2171.38	1447.31	2100.07	2244.36	2693.37	2558.5	1786.06	37.4692	25.3894	27.0778	39.4666	42.5316	34.2277	21.3984	-	O	O	11.2335	1.47169	0.0108933	0.0659582	11.0713	0.310892	0.31839	0.492939	-	-
LA_002727	80.257	72.684	33.148	127.908	75.603	29.039	14.934	2.48694	2.29671	0.784685	4.07096	2.14586	0.705472	0.323107	-	O	O	5.45826	-0.273116	0.821351	0.873224	6.34482	0.661723	0.369955	0.541142	-	-
LA_002728	248.486	222.019	140.216	128.194	168.92	60.229	82.537	5.31663	4.8337	2.25659	2.80175	3.3084	1.00244	1.2282	-	O	O	7.19592	-0.211316	0.791349	0.8505	7.4428	-0.55505	0.30204	0.477029	-	-
LA_002729	251.597	316.995	128.592	375.282	279.279	76.821	61.741	3.85365	4.93382	1.46717	5.85116	3.91403	0.910787	0.656054	-	O	O	7.26281	-0.507863	0.537688	0.639028	8.14024	0.410621	0.493788	0.648822	-	-
LA_002730	6.23	0	28.085	87.097	0	12.356	3.37	0.171605	0	0.587687	2.45925	0	0.266088	0.064718	-	-	O	3.4207	0.759126	0.783319	0.844263	4.50377	2.09608	0.357359	0.528922	-	-
LA_002731	3139.67	3233.53	9116.45	1642.98	1390.82	494.975	699.149	185.503	196.039	431.032	101.304	75.405	23.4639	29.1726	-	O	O	11.0383	-1.7635	0.0349614	0.127692	11.4423	-1.78642	0.017001	0.104566	-	-
LA_002732	26.593	12.406	36.668	0	0	72.022	0	1.43871	0.687969	1.57449	0	0	3.11358	0	-	O	O	5.08019	1.69607	0.406825	0.515326	-0.884071	-6.11021	0.00465223	0.0673099	-	-
LA_002733	193.23	155.957	140.417	110.507	156.179	82.803	121.18	5.1959	4.27247	2.86534	3.04491	3.84568	1.73978	2.27132	-	O	O	7.28985	0.639488	0.39729	0.505916	7.19651	-0.384196	0.4424	0.605916	-	-
LA_002734	81.426	14.106	130.724	24.042	142.296	7.28	19.241	2.66951	0.471764	3.28368	0.810421	4.27363	0.187407	0.440759	-	O	O	5.24322	-1.08001	0.458891	0.565651	6.22151	0.0414453	0.969851	0.982921	-	-
LA_002735	97.478	117.539	115.015	172.565	58.367	60.498	89.62	2.81198	3.45594	2.52588	5.10675	1.54205	1.36587	1.80352	-	O	O	6.78905	0.758045	0.378431	0.487534	6.85902	0.0638523	0.928018	0.957435	-	-
LA_002736	248.049	265.017	243.501	153.251	329.485	265.837	282.068	8.44922	9.21171	6.3684	5.37121	10.2823	7.11733	6.717	-	O	O	8.30907	1.40663	0.0373092	0.131168	7.92759	-0.191413	0.679128	0.79269	-	-
LA_002737	80.608	42.434	60.471	91.357	32.451	29.253	51.485	4.51974	2.43989	2.69995	5.33702	1.66934	1.31279	2.03634	-	O	O	5.90774	0.754129	0.487973	0.592975	5.96937	0.0392864	0.966563	0.980763	-	-
LA_002738	271.456	216.6	140.506	135.322	222.287	22.266	35.99	7.68658	6.25054	3.02623	3.92965	5.76439	0.493224	0.710779	-	O	O	6.57332	-1.52993	0.124463	0.243304	7.58724	-0.340278	0.515902	0.666815	-	-
LA_002740	0	0	0	30.163	21.197	0	0	0	0	0	1.93652	1.19527	0	0	-	-	-	NA	NA	NA	NA	-0.884071	6.57452	0.00719422	0.0764523	-	-
LA_002741	678.416	337.364	691.628	1825.16	1892.26	353.676	144.77	10.0352	5.0704	7.61444	27.4738	25.6103	4.04783	1.48531	-	O	O	8.77404	0.0712611	0.903704	0.933213	9.99225	1.67096	0.00308753	0.0606331	-	-
LA_002742	109.123	39.609	63.418	576.798	472.371	25.675	6.868	1.55838	0.574667	0.673529	8.37998	6.17206	0.283583	0.068014	-	-	O	5.28844	-0.879953	0.508012	0.611534	7.58404	2.87094	0.00124054	0.0514661	-	-
LA_002743	640.907	335.562	386.954	1037.09	1044.72	146.805	366.189	9.45489	5.02972	4.24844	15.5689	14.1015	1.67561	3.74687	-	O	O	8.70115	0.54512	0.440799	0.548267	9.42074	1.1452	0.0205669	0.113454	-	-
LA_002744	5902.79	4538.89	6504.09	3349.21	4141.15	1814.7	1521.75	78.3312	61.1775	64.084	45.1888	50.2756	18.6094	13.9978	-	O	O	11.8351	-0.466835	0.30797	0.415279	12.156	-0.660435	0.059022	0.185996	-	-
LA_002749	46.273	48	64.11	63.906	67.213	15	7	5.69581	6.1423	6.88673	8.48572	7.61952	1.55292	0.623391	-	O	O	4.82614	-1.01996	0.450796	0.557835	5.8772	0.248296	0.681742	0.794332	-	-
LA_002753	3.547	9.56	0	6.093	17.681	10.933	7.436	0.235184	0.651518	0	0.423359	1.07632	0.585074	0.349224	-	O	-	2.96819	2.22706	0.426932	0.534745	2.87085	1.19778	0.500415	0.653903	-	-
LA_002754	0	60.996	0	217.991	83.765	50.914	27.671	0	0.896319	0	3.20792	1.10851	0.569625	0.277561	-	O	O	5.15024	2.02565	0.422348	0.530388	5.91076	2.71856	0.218923	0.39114	-	-
LA_002755	157.522	96.396	48.035	507.97	388.559	555.345	416.784	2.36374	1.46978	0.536655	7.7578	5.33489	6.44886	4.33827	-	O	O	8.04471	3.5397	0.00155688	0.01654	7.74637	2.10219	0.0115988	0.0896276	Up	-
LA_002756	2323.59	2257.51	1840.62	3919.22	3032.2	2930.3	3331.26	59.7231	59.0997	35.8329	103.153	71.3624	58.7945	59.654	-	O	O	11.6119	1.83986	0.00533751	0.0403036	11.4308	0.641494	0.11271	0.263796	-	-
LA_002757	269.944	300.457	117.211	235.022	85.23	53.827	7.342	3.15614	3.56679	1.01496	2.79133	0.911564	0.485711	0.059468	-	O	O	6.61157	-1.76178	0.158387	0.273841	7.63505	-0.55208	0.476312	0.634488	-	-
LA_002758	76.01	102.099	48.547	72.14	0	44.027	137.305	2.92331	4.0109	1.44396	2.86204	0	1.33573	3.69846	-	O	O	6.6898	1.59118	0.143988	0.263608	5.796	-1.03203	0.54146	0.687715	-	-
LA_002759	74.045	72.785	30.482	266.081	97.6	76.379	40.479	4.66109	4.7054	1.54528	17.5168	5.63899	3.86978	1.80234	-	O	O	6.13206	1.20345	0.269873	0.374789	6.74558	1.59256	0.0749688	0.210427	-	-
LA_002760	33.166	15.581	24.302	142.934	95.205	84.34	67.333	0.935698	0.447969	0.521418	4.13521	2.4598	1.86126	1.32484	-	O	O	5.66786	2.94194	0.0202312	0.100059	5.75529	2.27827	0.0107332	0.0871882	-	-
LA_002761	41.838	0	23.644	54.359	27.139	39.877	0	0.650673	0	0.274016	0.860682	0.386203	0.480136	0	-	O	O	4.52792	1.09485	0.665642	0.750193	4.88429	0.963733	0.5529	0.697071	-	-
LA_002764	5693.85	4463.75	6449.28	10096	9443.98	4765.4	5034.68	57.2837	45.5806	47.9311	103.084	86.9049	36.9529	35.0645	-	O	O	12.6062	1.13334	0.0361397	0.129314	12.8432	0.771996	0.0395818	0.152246	-	-
LA_002765	5.468	9.62	10.83	396.645	159.63	9.865	0	0.083982	0.150149	0.123919	6.2017	2.24344	0.117292	0	-	-	-	NA	NA	NA	NA	5.65403	4.99169	0.000476455	0.0480079	-	Up
LA_002766	78.66	277.6	63.83	314.223	201.633	0	5.388	0.773159	2.76927	0.463298	3.13409	1.81272	0	0.03666	-	-	O	4.65802	-4.36013	0.0532515	0.15496	7.6331	0.758002	0.389544	0.558681	-	-
LA_002767	432.211	306.21	142.518	81.291	194.071	7.024	3.179	28.0801	20.44	7.48125	5.52944	11.5736	0.36787	0.146205	-	-	O	5.5163	-4.62128	0.00390998	0.0322796	7.63112	-1.2316	0.102075	0.249509	Down	-
LA_002768	1783.94	782.156	1667.55	262.676	854.292	88.75	147.403	39.6712	17.7021	27.9305	5.9697	17.3911	1.5363	2.28052	-	O	O	8.93731	-2.21582	0.0102991	0.0635299	9.74067	-1.44653	0.0366349	0.147173	-	-
LA_002769	166.115	82.328	112.181	53.304	40.438	11.674	0	3.43194	1.73045	1.74124	1.12444	0.764711	0.187499	0	-	-	O	4.90393	-3.20169	0.11579	0.233901	6.23231	-1.3837	0.0582653	0.18485	-	-
LA_002772	1268.64	1168.17	1187.13	398.887	448.62	105.749	67.339	12.0238	11.2358	8.30387	3.83551	3.88889	0.772143	0.441706	-	O	O	8.5858	-2.54517	0.00212699	0.0208342	9.48254	-1.58735	0.00205454	0.055948	Down	-
[truncated: 100,510 more rows]
